# Supplementary material for: Geometric morphometric analysis of Pleuronectiformes vertebrae: A new tool to identify archaeological fish remains?
Source: J Anat. 2023 Jul 26;243(6):982–96. doi: 10.1111/joa.13934 (PMC10641040; doi:10.1111/joa.13934)
Supplement: Supplementary file 2 — Data S1. [file JOA-243-982-s001.xlsx]

## Sheet: S1 - Modern specimen list
Collection number	Genus	Species	SL (cm)	TL (cm)	Atlas	Cervical	Precaudal	Caudal	Total
Bothidae
RBINS A2-038-P-17	Arnoglossus	laterna	12	?	1	3	3	10	17
YZL 1184	Arnoglossus	laterna	13	?	0	3	3	2	8
RBINS A2-038-P-0018	Arnoglossus	laterna	13.7	16	1	3	5	7	16
Citharidae
RBINS 24632	Citharus	linguatula	13.7	?	1	3	4	7	15
RBINS DCB842	Citharus	linguatula	16.9	20.7	1	3	6	9	19
Pleuronectidae
YZL 0942	Glyptocephalus	cynoglossus	22	?	1	2	4	11	18
YZL 0902	Glyptocephalus	cynoglossus	25	37	1	1	5	11	18
RBINS 91-017-P-56	Glyptocephalus	cynoglossus	32	36	1	1	3	11	16
RBINS DCB359	Glyptocephalus	cynoglossus	34.7	41.6	1	3	5	11	20
YZL 1954	Glyptocephalus	cynoglossus	?	25?	1	3	4	8	16
YZL 0943	Hippoglossoides	platessoides	18	21	1	2	5	9	17
YZL 1052	Hippoglossoides	platessoides	18	21.5	1	3	5	9	18
YZL 0912	Hippoglossoides	platessoides	20	25	1	2	3	5	11
RBINS DCB849	Hippoglossoides	platessoides	20	24.6	1	3	4	9	17
YZL 0913	Hippoglossoides	platessoides	20	23	1	2	5	10	18
RBINS DCB850	Hippoglossoides	platessoides	21.6	26	1	2	4	7	14
RBINS DCB767	Hippoglossoides	platessoides	30.6	36.9	1	2	5	9	17
YZL 1376	Hippoglossus	hippoglossus	35	41	1	3	3	7	14
YZL 0895	Hippoglossus	hippoglossus	38	42.5	1	2	4	5	12
YZL 0894	Hippoglossus	hippoglossus	42	46.5	0	2	6	12	20
RBINS 91-017-P02	hippoglossus	hippoglossus	48.4	55.5	1	3	5	8	17
RBINS DCB845	hippoglossus	hippoglossus	50	59.2	1	3	7	10	21
YZL 0907	Limanda	limanda	12	17	1	2	5	8	16
YZL 0906	Limanda	limanda	15	?	1	2	3	10	16
RBINS A2 028 P41	Limanda	limanda	16.2	19.5	1	2	3	8	14
YZL 0911	Limanda	limanda	24	27	0	1	4	6	11
RBINS A4 001 P60	Limanda	limanda	26	29.6	1	2	4	10	17
RBINS A4 022 P02	Limanda	limanda	31.5	?	1	3	4	8	16
YZL 1044	Microstomus	kitt	20	23.5	1	3	3	6	13
RBINS A4-001-P-0088	Microstomus	kitt	23.5	29	1	3	4	10	18
RBINS A3-001-P62	Microstomus	kitt	26.6	32.1	1	2	8	11	22
RBINS 23881	Microstomus	kitt	29	34.8	1	3	5	11	20
RBINS 23882	Microstomus	kitt	31.3	37	1	3	4	10	18
YZL 0930	Microstomus	kitt	32	37	1	3	3	10	17
YZL 1096	Microstomus	kitt	?	23	1	2	5	8	16
YZL 1140	Platichthys	flesus right	16	18.5	1	1	5	8	15
RBINS A2 038 P22	Platichthys	flesus right	20.6	24.7	0	2	3	10	15
YZL 1151	Platichthys	flesus right	26	31	1	2	3	5	11
RBINS 23801	Platichthys	flesus right	29	?	1	2	4	9	16
RBINS A4-001-P36	Platichthys	flesus right	32.9	39.3	1	2	6	8	17
YZL 1974	Platichthys	flesus right	NA	NA	1	2	4	9	16
YZL 1973	Platichthys	flesus left	NA	NA	1	2	4	9	16
RBINS A4-001-P-125	Platichthys	flesus left	28.5	34.3	1	1	4	9	15
RBINS A4 001 P127	Platichthys	flesus left	33.7	39.4	1	2	3	7	13
RBINS A4 001 P69	Platichthys	flesus left	35.5	41.7	1	2	4	10	17
YZL 0945	Pleuronectes	platessa	16	?	1	2	6	11	20
YZL 0950	Pleuronectes	platessa	21	24	1	1	5	7	14
RBINS 96 087 P10	Pleuronectes	platessa	29	35	1	2	5	10	18
RBINS 97 003 P336	Pleuronectes	platessa	35	?	1	2	5	10	18
YZL 0887	Pleuronectes	platessa	44	?	1	2	6	9	18
RBINS 97 003 P266	Pleuronectes	platessa	49	?	1	2	3	11	17
Scophthalmidae
RBINS DCB773	Lepidorhombus	boscii	18	21	1	3	4	4	12
YZL 0998	Lepidorhombus	whiffiagonis	25	28.5	1	3	5	8	17
RBINS 91 017 P26	Lepidorhombus	whiffiagonis	26	31	1	1	6	4	12
RBINS A4-001-P-94	Lepidorhombus	whiffiagonis	28.5	32.2	1	3	4	9	17
YZL 0900	Scophthalmus	maximus	30	36	1	1	4	6	12
RBINS A2-023-P-02	Scophthalmus	maximus	32.9	39.5	1	2	4	10	17
YZL 1962	Scophthalmus	maximus	34.65	36	1	2	4	6	13
RBINS A2 052 P12	Scophthalmus	maximus	37.2	45	1	2	4	9	16
YZL 1153	Scophthalmus	rhombus	26	31	1	2	3	5	11
RBINS 24823	Scophthalmus	rhombus	27	?	1	2	5	9	17
RBINS 23664	Scophthalmus	rhombus	37.7	45.1	1	2	5	9	17
YZL 1146	Zeugopterus	punctatus	?	14?	1	2	4	5	12
RBINS A2-019-P-30	Zeugopterus	regius	9.5	?	1	2	4	9	16
Soleidae
RBINS 23080	Buglossidium	luteum	12.3	14.6	1	2	0	16	19
RBINS 88-19-P-107	Dicologlossa	hexophthalma	14	16.5	1	0	0	3	4
RBINS A2-057-P-52	Pegusa	lascaris	23.7	26.5	1	3	1	10	15
RBINS A2-057-P-51	Pegusa	lascaris	24.2	26.8	1	2	1	12	16
YZL 0903	Solea	solea	18	24	1	3	0	8	12
RBINS A2-019-P-48	Solea	solea	18.8	20.4	1	2	1	14	18
YZL 1972	Solea	solea	27.39	25.33	1	2	2	11	16
RBINS 91-017-P-33	Solea	solea	34	38.5	1	0	0	0	1
RBINS A4-001-P-133	Solea	solea	40.4	45.4	1	2	1	13	17
Total					69	157	285	625	1136

## Sheet: S2 - Details TPS files Modern d
Name_revised	Photo number	Individual	Vert group	Family	Genus	Species	Collection number	View	Given vert number
0301_0819_A_PL_mic_kitt	301	819	Atlas	Pleuronectidae	Microstomus	kitt	YZL 1044	anterior	1
0302_0820_A_PL_gly_cyno	302	820	Atlas	Pleuronectidae	Glyptocephalus	cynoglossus	YZL 1954	anterior	1
0303_0821_A_SC_zeu_punc	303	821	Atlas	Scophthalmidae	Zeugopterus	punctatus	YZL 1146	anterior	1
0304_0822_A_PL_pla_fles	304	822	Atlas	Pleuronectidae	Platichthys	flesus	YZL 0895	anterior	1
0305_0823_A_SC_sco_maxi	305	823	Atlas	Scophthalmidae	Scophthalmus	maximus	YZL 1962	anterior	1
0306_0824_A_PL_hip_hipp	306	824	Atlas	Pleuronectidae	Hippoglossus	hippoglossus	YZL 1376	anterior	1
0307_0825_A_SC_sco_rhom	307	825	Atlas	Scophthalmidae	Scophthalmus	rhombus	YZL 1153	anterior	1
0308_0826_A_SO_sol_sole	308	826	Atlas	Soleidae	Solea	solea	YZL 0903	anterior	1
0309_0827_A_SC_lep_whif	309	827	Atlas	Scophthalmidae	Lepidorhombus	whiffiagonis	YZL 0998	anterior	1
0310_0828_A_PL_ple_plat	310	828	Atlas	Pleuronectidae	Pleuronectes	platessa	YZL 0950	anterior	1
0311_0829_A_SC_sco_maxi	311	829	Atlas	Scophthalmidae	Scophthalmus	maximus	YZL 0900	anterior	1
0312_0830_A_PL_hip_plat	312	830	Atlas	Pleuronectidae	Hippoglossoides	platessoides	YZL 0912	anterior	1
0313_0831_A_PL_pla_fles	313	831	Atlas	Pleuronectidae	Platichthys	flesus	YZL 1151	anterior	1
1150_0832_A_PL_lim_lima	1150	832	Atlas	Pleuronectidae	Limanda	limanda	RBINS A4 022 P02	anterior	1
1167_0833_A_PL_lim_lima	1167	833	Atlas	Pleuronectidae	Limanda	limanda	RBINS A2 028 P41	anterior	1
1196_0834_A_PL_pla_fles	1196	834	Atlas	Pleuronectidae	Platichthys	flesus	RBINS A4 001 P127	anterior	1
1209_0835_A_PL_pla_fles	1209	835	Atlas	Pleuronectidae	Platichthys	flesus	RBINS A4 001 P69	anterior	1
1226_0836_A_PL_ple_plta	1226	836	Atlas	Pleuronectidae	Pleuronectes	platessa	RBINS 97 003 P266	anterior	1
1243_0837_A_PL_ple_plta	1243	837	Atlas	Pleuronectidae	Pleuronectes	platessa	RBINS 96 087 P10	anterior	1
1261_0838_A_PL_mic_kitt	1261	838	Atlas	Pleuronectidae	Microstomus	kitt	RBINS 23882	anterior	1
1279_0839_A_SC_lep_whif	1279	839	Atlas	Scophthalmidae	Lepidorhombus	whiffiagonis	RBINS 91 017 P26	anterior	1
1291_0840_A_PL_gly_cyno	1291	840	Atlas	Pleuronectidae	Glyptocephalus	cynoglossus	RBINS DCB359	anterior	1
1311_0841_A_PL_mic_kitt	1311	841	Atlas	Pleuronectidae	Microstomus	kitt	RBINS A3-001-P62	anterior	1
1333_0842_A_PL_hpe_plte	1333	842	Atlas	Pleuronectidae	Hippoglossoides	platessoides	RBINS DCB849	anterior	1
1350_0843_A_PL_pla_fles	1350	843	Atlas	Pleuronectidae	Platichthys	flesus	RBINS 23801	anterior	1
1366_0844_A_PL_lim_lima	1366	844	Atlas	Pleuronectidae	Limanda	limanda	RBINS A4 001 P60	anterior	1
1383_0845_A_PL_ple_plta	1383	845	Atlas	Pleuronectidae	Pleuronectes	platessa	RBINS 97 003 P336	anterior	1
1402_0846_A_PL_hpe_plte	1402	846	Atlas	Pleuronectidae	Hippoglossoides	platessoides	RBINS DCB767	anterior	1
1420_0847_A_PL_hpe_plte	1420	847	Atlas	Pleuronectidae	Hippoglossoides	platessoides	RBINS DCB850	anterior	1
1438_0848_A_SC_sco_rhom	1438	848	Atlas	Scophthalmidae	Scophthalmus	rhombus	RBINS 23664	anterior	1
1455_0849_A_SC_lep_bosc	1455	849	Atlas	Scophthalmidae	Lepidorhombus	boscii	RBINS DCB773	anterior	1
1467_0850_A_PL_hpu_hipp	1467	850	Atlas	Pleuronectidae	Hippoglossus	hippoglossus	RBINS DCB845	anterior	1
1488_0851_A_PL_hpu_hipp	1488	851	Atlas	Pleuronectidae	Hippoglossus	hippoglossus	RBINS 91-017-P02	anterior	1
1505_0852_A_SC_sco_maxi	1505	852	Atlas	Scophthalmidae	Scophthalmus	maximus	RBINS A2 052 P12	anterior	1
1518_0853_A_SC_sco_rhom	1518	853	Atlas	Scophthalmidae	Scophthalmus	rhombus	RBINS 24823	anterior	1
1535_0854_A_SC_lep_whif	1535	854	Atlas	Scophthalmidae	Lepidorhombus	whiffiagonis	RBINS A4-001-P-94	anterior	1
1552_0855_A_PL_mic_kitt	1552	855	Atlas	Pleuronectidae	Microstomus	kitt	RBINS 23881	anterior	1
1572_0856_A_PL_pla_fles	1572	856	Atlas	Pleuronectidae	Platichthys	flesus	RBINS A4-001-P36	anterior	1
1589_0857_A_PL_pla_fles	1589	857	Atlas	Pleuronectidae	Platichthys	flesus	RBINS A4-001-P-125	anterior	1
1613_0858_A_BO_arn_late	1613	858	Atlas	Bothidae	Arnoglossus	laterna	RBINS A2-038-P-0018	anterior	1
1629_0859_A_SO_sol_lasc	1629	859	Atlas	Soleidae	Solea	lascaris	RBINS A2-057-P-52	anterior	1
1645_0860_A_SO_sol_sole	1645	860	Atlas	Soleidae	Solea	solea	RBINS A2-019-P-48	anterior	1
1665_0861_A_SO_sol_sole	1665	861	Atlas	Soleidae	Solea	solea	RBINS 91-017-P-33	anterior	1
1666_0862_A_SO_bug_lute	1666	862	Atlas	Soleidae	Buglossidium	luteum	RBINS 23080	anterior	1
1685_0863_A_SO_dic_hexo	1685	863	Atlas	Soleidae	Dicologlossa	hexophthalma	RBINS 88-19-P-107	anterior	1
1689_0864_A_CI_cit_ling	1689	864	Atlas	Citharidae	Citharus	linguatula	RBINS DCB842	anterior	1
1700_0865_A_PL_mic_kitt	1700	865	Atlas	Pleuronectidae	Microstomus	kitt	RBINS A4-001-P-0088	anterior	1
1718_0866_A_PL_gly_cyno	1718	866	Atlas	Pleuronectidae	Glyptocephalus	cynoglossus	RBINS 91-017-P-56	anterior	1
1734_0867_A_SO_sol_lasc	1734	867	Atlas	Soleidae	Solea	lascaris	RBINS A2-057-P-51	anterior	1
1750_0868_A_SO_sol_sole	1750	868	Atlas	Soleidae	Solea	solea	RBINS A4-001-P-133	anterior	1
1768_0869_A_SC_sco_maxi	1768	869	Atlas	Scophthalmidae	Scophthalmus	maximus	RBINS A2-023-P-02	anterior	1
1785_0870_A_BO_arn_late	1785	870	Atlas	Bothidae	Arnoglossus	laterna	RBINS A2-038-P-17	anterior	1
1802_0871_A_CI_cit_ling	1802	871	Atlas	Citharidae	Citharus	linguatula	RBINS 24632	anterior	1
1817_0872_A_SC_zeu_regi	1817	872	Atlas	Scophthalmidae	Zeugopterus	regius	RBINS A2-019-P-30	anterior	1
2221_0873_A_PL_ple_plta	2221	873	Atlas	Pleuronectidae	Pleuronectes	platessa	YZL 0887	anterior	1
2260_0912_A_PL_mic_kitt	2260	912	Atlas	Pleuronectidae	Microstomus	kitt	YZL 1096	anterior	1
2276_0928_A_PL_hpe_plte	2276	928	Atlas	Pleuronectidae	Hippoglossoides	platessoides	YZL 0943	anterior	1
2293_0945_A_PL_hpe_plte	2293	945	Atlas	Pleuronectidae	Hippoglossoides	platessoides	YZL 1052	anterior	1
2312_0964_A_PL_lim_lima	2312	964	Atlas	Pleuronectidae	Limanda	limanda	YZL 0907	anterior	1
2328_0990_A_PL_lim_lima	2328	990	Atlas	Pleuronectidae	Limanda	limanda	YZL 0906	anterior	1
2344_1006_A_PL_ple_plta	2344	1006	Atlas	Pleuronectidae	Pleuronectes	platessa	YZL 0945	anterior	1
2364_1026_A_PL_hpe_plte	2364	1026	Atlas	Pleuronectidae	Hippoglossoides	platessoides	YZL 0913	anterior	1
2382_1044_A_PL_pla_fles	2382	1044	Atlas	Pleuronectidae	Platichthys	flesus	YZL 0114	anterior	1
2397_1059_A_PL_gly_cyno	2397	1059	Atlas	Pleuronectidae	Glyptocephalus	cynoglossus	YZL 0942	anterior	1
2416_1078_A_PL_gly_cyno	2416	1078	Atlas	Pleuronectidae	Glyptocephalus	cynoglossus	YZL 0902	anterior	1
2434_1096_A_SO_sol_sole	2434	1096	Atlas	Soleidae	Solea	solea	YZL 1972	anterior	1
2450_1112_A_PL_mic_kitt	2450	1112	Atlas	Pleuronectidae	Microstomus	kitt	YZL 0930	anterior	1
2467_1129_A_PL_pla_fles	2467	1129	Atlas	Pleuronectidae	Platichthys	flesus	YZL 1974	anterior	1
2483_1145_A_PL_pla_fles	2483	1145	Atlas	Pleuronectidae	Platichthys	flesus	YZL 1973	anterior	1
0288_0819_A_PL_mic_kitt	288	819	Atlas	Pleuronectidae	Microstomus	kitt	YZL 1044	sinistral	1
0289_0820_A_PL_gly_cyno	289	820	Atlas	Pleuronectidae	Glyptocephalus	cynoglossus	YZL 1954	sinistral	1
0290_0821_A_SC_zeu_punc	290	821	Atlas	Scophthalmidae	Zeugopterus	punctatus	YZL 1146	sinistral	1
0291_0822_A_PL_pla_fles	291	822	Atlas	Pleuronectidae	Platichthys	flesus	YZL 0895	sinistral	1
0292_0823_A_SC_sco_maxi	292	823	Atlas	Scophthalmidae	Scophthalmus	maximus	YZL 1963	sinistral	1
0293_0824_A_PL_hpu_hipp	293	824	Atlas	Pleuronectidae	Hippoglossus	hippoglossus	YZL 1376	sinistral	1
0294_0825_A_SC_sco_rhom	294	825	Atlas	Scophthalmidae	Scophthalmus	rhombus	YZL 1153	sinistral	1
0295_0826_A_SO_sol_sole	295	826	Atlas	Soleidae	Solea	solea	YZL 0903	sinistral	1
0296_0827_A_SC_lep_whif	296	827	Atlas	Scophthalmidae	Lepidorhombus	whiffiagonis	YZL 0998	sinistral	1
0297_0828_A_PL_ple_plta	297	828	Atlas	Pleuronectidae	Pleuronectes	platessa	YZL 0110	sinistral	1
0298_0829_A_SC_sco_maxi	298	829	Atlas	Scophthalmidae	Scophthalmus	maximus	YZL 0900	sinistral	1
0299_0830_A_PL_hpe_plte	299	830	Atlas	Pleuronectidae	Hippoglossoides	platessoides	YZL 0912	sinistral	1
0300_0831_A_PL_pla_fles	300	831	Atlas	Pleuronectidae	Platichthys	flesus	YZL 1151	sinistral	1
0385_0832_A_PL_lim_lima	385	832	Atlas	Pleuronectidae	Limanda	limanda	RBINS A4 022 P02	sinistral	1
0402_0833_A_PL_lim_lima	402	833	Atlas	Pleuronectidae	Limanda	limanda	RBINS A2 028 P41	sinistral	1
0431_0834_A_PL_pla_fles	431	834	Atlas	Pleuronectidae	Platichthys	flesus	RBINS A4 001 P127	sinistral	1
0444_0835_A_PL_pla_fles	444	835	Atlas	Pleuronectidae	Platichthys	flesus	RBINS A4 001 P69	sinistral	1
0461_0836_A_PL_ple_plta	461	836	Atlas	Pleuronectidae	Pleuronectes	platessa	RBINS 97 003 P266	sinistral	1
0478_0837_A_PL_ple_plta	478	837	Atlas	Pleuronectidae	Pleuronectes	platessa	RBINS 96 087 P10	sinistral	1
0496_0838_A_PL_mic_kitt	496	838	Atlas	Pleuronectidae	Microstomus	kitt	RBINS 23882	sinistral	1
0514_0839_A_SC_lep_whif	514	839	Atlas	Scophthalmidae	Lepidorhombus	whiffiagonis	RBINS 91 017 P26	sinistral	1
0532_0840_A_PL_gly_cyno	532	840	Atlas	Pleuronectidae	Glyptocephalus	cynoglossus	RBINS DCB359	sinistral	1
0552_0841_A_PL_mic_kitt	552	841	Atlas	Pleuronectidae	Microstomus	kitt	RBINS A3-001-P62	sinistral	1
0574_0842_A_PL_hpe_plte	574	842	Atlas	Pleuronectidae	Hippoglossoides	platessoides	RBINS DCB849	sinistral	1
0591_0843_A_PL_pla_fles	591	843	Atlas	Pleuronectidae	Platichthys	flesus	RBINS 23801	sinistral	1
0607_0844_A_PL_lim_lima	607	844	Atlas	Pleuronectidae	Limanda	limanda	RBINS A4 001 P60	sinistral	1
0624_0845_A_PL_ple_plta	624	845	Atlas	Pleuronectidae	Pleuronectes	platessa	RBINS 97 003 P336	sinistral	1
0643_0846_A_PL_hpe_plte	643	846	Atlas	Pleuronectidae	Hippoglossoides	platessoides	RBINS DCB767	sinistral	1
0660_0847_A_PL_hpe_plte	660	847	Atlas	Pleuronectidae	Hippoglossoides	platessoides	RBINS DCB850	sinistral	1
0678_0848_A_SC_sco_rhom	678	848	Atlas	Scophthalmidae	Scophthalmus	rhombus	RBINS 23664	sinistral	1
0695_0849_A_SC_lep_bosc	695	849	Atlas	Scophthalmidae	Lepidorhombus	boscii	RBINS DCB773	sinistral	1
0709_0850_A_PL_hpu_hipp	709	850	Atlas	Pleuronectidae	Hippoglossus	hippoglossus	RBINS DCB845	sinistral	1
0730_0851_A_PL_hpu_hipp	730	851	Atlas	Pleuronectidae	Hippoglossus	hippoglossus	RBINS 91-017-P02	sinistral	1
0747_0852_A_SC_sco_maxi	747	852	Atlas	Scophthalmidae	Scophthalmus	maximus	RBINS A2 052 P12	sinistral	1
0759_0853_A_SC_sco_rhom	759	853	Atlas	Scophthalmidae	Scophthalmus	rhombus	RBINS 24823	sinistral	1
0776_0854_A_SC_lep_whif	776	854	Atlas	Scophthalmidae	Lepidorhombus	whiffiagonis	RBINS A4-001-P-94	sinistral	1
0793_0855_A_PL_mic_kitt	793	855	Atlas	Pleuronectidae	Microstomus	kitt	RBINS 23881	sinistral	1
0813_0856_A_PL_pla_fles	813	856	Atlas	Pleuronectidae	Platichthys	flesus	RBINS A4-001-P36	sinistral	1
0830_0857_A_PL_pla_fles	830	857	Atlas	Pleuronectidae	Platichthys	flesus	RBINS A4-001-P-125	sinistral	1
0855_0858_A_BO_arn_late	855	858	Atlas	Bothidae	Arnoglossus	laterna	RBINS A2-038-P-0018	sinistral	1
0888_0859_A_SO_sol_lasc	888	859	Atlas	Soleidae	Solea	lascaris	RBINS A2-057-P-52	sinistral	1
0904_0860_A_SO_sol_sole	904	860	Atlas	Soleidae	Solea	solea	RBINS A2-019-P-48	sinistral	1
0924_0861_A_SO_sol_sole	924	861	Atlas	Soleidae	Solea	solea	RBINS 91-017-P-33	sinistral	1
0943_0862_A_SO_bug_lute	943	862	Atlas	Soleidae	Buglossidium	luteum	RBINS 23080	sinistral	1
0962_0863_A_SO_dic_hexo	962	863	Atlas	Soleidae	Dicologlossa	hexophthalma	RBINS 88-19-P-107	sinistral	1
0981_0864_A_CI_cit_ling	981	864	Atlas	Citharidae	Citharus	linguatula	RBINS DCB842	sinistral	1
0991_0865_A_PL_mic_kitt	991	865	Atlas	Pleuronectidae	Microstomus	kitt	RBINS A4-001-P-0088	sinistral	1
1009_0866_A_PL_gly_cyn	1009	866	Atlas	Pleuronectidae	Glyptocephalus	cynoglossus	RBINS 91-017-P-56	sinistral	1
1031_0867_A_SO_sol_lasc	1031	867	Atlas	Soleidae	Solea	lascaris	RBINS A2-057-P-51	sinistral	1
1047_0868_A_SO_sol_sole	1047	868	Atlas	Soleidae	Solea	solea	RBINS A4-001-P-133	sinistral	1
1085_0869_A_SC_sco_maxi	1085	869	Atlas	Scophthalmidae	Scophthalmus	maximus	RBINS A2-023-P-02	sinistral	1
1102_0870_A_BO_arn_late	1102	870	Atlas	Bothidae	Arnoglossus	laterna	RBINS A2-038-P-17	sinistral	1
1119_0871_A_CI_cit_ling	1119	871	Atlas	Citharidae	Citharus	linguatula	RBINS 24632	sinistral	1
1134_0872_A_SC_zeu_regi	1134	872	Atlas	Scophthalmidae	Zeugopterus	regius	RBINS A2-019-P-30	sinistral	1
2499_0873_A_PL_ple_plta	2499	873	Atlas	Pleuronectidae	Pleuronectes	platessa	YZL 0887	sinistral	1
2538_0912_A_PL_mic_kitt	2538	912	Atlas	Pleuronectidae	Microstomus	kitt	YZL 1096	sinistral	1
2554_0928_A_PL_hpe_plte	2554	928	Atlas	Pleuronectidae	Hippoglossoides	platessoides	YZL 0943	sinistral	1
2571_0945_A_PL_hpe_plte	2571	945	Atlas	Pleuronectidae	Hippoglossoides	platessoides	YZL 0943	sinistral	1
2589_0964_A_PL_lim_lima	2589	964	Atlas	Pleuronectidae	Limanda	limanda	YZL 0907	sinistral	1
2605_0990_A_PL_lim_lima	2605	990	Atlas	Pleuronectidae	Limanda	limanda	YZL 0906	sinistral	1
2621_1006_A_PL_ple_plta	2621	1006	Atlas	Pleuronectidae	Pleuronectes	platessa	YZL 0945	sinistral	1
2641_1026_A_PL_hpe_plte	2641	1026	Atlas	Pleuronectidae	Hippoglossoides	platessoides	YZL 0913	sinistral	1
2659_1044_A_PL_pla_fles	2659	1044	Atlas	Pleuronectidae	Platichthys	flesus	YZL 1140	sinistral	1
2674_1059_A_PL_gly_cyno	2674	1059	Atlas	Pleuronectidae	Glyptocephalus	cynoglossus	YZL 0942	sinistral	1
2693_1078_A_PL_gly_cyno	2693	1078	Atlas	Pleuronectidae	Glyptocephalus	cynoglossus	YZL 0902	sinistral	1
2711_1096_A_SO_sol_sole	2711	1096	Atlas	Soleidae	Solea	solea	YZL 1972	sinistral	1
2727_1112_A_PL_mic_kitt	2727	1112	Atlas	Pleuronectidae	Microstomus	kitt	YZL 0930	sinistral	1
2744_1129_A_PL_pla_fles	2744	1129	Atlas	Pleuronectidae	Platichthys	flesus	YZL 1974	sinistral	1
2760_1145_A_PL_pla_fles	2760	1145	Atlas	Pleuronectidae	Platichthys	flesus	YZL 1973	sinistral	1
0001_0757_C_PL_pla_fles	1	757	Caudal	Pleuronectidae	Platichthys	flesus	YZL 1151	anterior	3
0002_0758_C_PL_pla_fles	2	758	Caudal	Pleuronectidae	Platichthys	flesus	YZL 1151	anterior	4
0003_0759_C_PL_pla_fles	3	759	Caudal	Pleuronectidae	Platichthys	flesus	YZL 1151	anterior	5
0004_0791_C_PL_hpu_hipp	4	791	Caudal	Pleuronectidae	Hippoglossus	hippoglossus	YZL 1376	anterior	7
0005_0779_N_PL_hpu_hipp	5	779	Cervical	Pleuronectidae	Hippoglossus	hippoglossus	YZL 1376	anterior	1
0006_0780_N_PL_hpu_hipp	6	780	Cervical	Pleuronectidae	Hippoglossus	hippoglossus	YZL 1376	anterior	2
0007_0781_N_PL_hpu_hipp	7	781	Cervical	Pleuronectidae	Hippoglossus	hippoglossus	YZL 1376	anterior	3
0008_0782_P_PL_hpu_hipp	8	782	Precaudal	Pleuronectidae	Hippoglossus	hippoglossus	YZL 1376	anterior	1
0009_0783_P_PL_hpu_hipp	9	783	Precaudal	Pleuronectidae	Hippoglossus	hippoglossus	YZL 1376	anterior	2
0010_0784_P_PL_hpu_hipp	10	784	Precaudal	Pleuronectidae	Hippoglossus	hippoglossus	YZL 1376	anterior	3
0011_0785_C_PL_hpu_hipp	11	785	Caudal	Pleuronectidae	Hippoglossus	hippoglossus	YZL 1376	anterior	1
0012_0786_C_PL_hpu_hipp	12	786	Caudal	Pleuronectidae	Hippoglossus	hippoglossus	YZL 1376	anterior	2
0013_0787_C_PL_hpu_hipp	13	787	Caudal	Pleuronectidae	Hippoglossus	hippoglossus	YZL 1376	anterior	3
0014_0788_C_PL_hpu_hipp	14	788	Caudal	Pleuronectidae	Hippoglossus	hippoglossus	YZL 1376	anterior	4
0015_0789_C_PL_hpu_hipp	15	789	Caudal	Pleuronectidae	Hippoglossus	hippoglossus	YZL 1376	anterior	5
0016_0790_C_PL_hpu_hipp	16	790	Caudal	Pleuronectidae	Hippoglossus	hippoglossus	YZL 1376	anterior	6
0017_0675_N_PL_lim_lima	17	675	Cervical	Pleuronectidae	Limanda	limanda	YZL 0911	anterior	1
0018_0676_P_PL_lim_lima	18	676	Precaudal	Pleuronectidae	Limanda	limanda	YZL 0911	anterior	1
0019_0677_P_PL_lim_lima	19	677	Precaudal	Pleuronectidae	Limanda	limanda	YZL 0911	anterior	2
0020_0678_P_PL_lim_lima	20	678	Precaudal	Pleuronectidae	Limanda	limanda	YZL 0911	anterior	3
0021_0679_P_PL_lim_lima	21	679	Precaudal	Pleuronectidae	Limanda	limanda	YZL 0911	anterior	4
0022_0680_C_PL_lim_lima	22	680	Caudal	Pleuronectidae	Limanda	limanda	YZL 0911	anterior	1
0023_0681_C_PL_lim_lima	23	681	Caudal	Pleuronectidae	Limanda	limanda	YZL 0911	anterior	2
0024_0682_C_PL_lim_lima	24	682	Caudal	Pleuronectidae	Limanda	limanda	YZL 0911	anterior	3
0025_0683_C_PL_lim_lima	25	683	Caudal	Pleuronectidae	Limanda	limanda	YZL 0911	anterior	4
0026_0684_C_PL_lim_lima	26	684	Caudal	Pleuronectidae	Limanda	limanda	YZL 0911	anterior	5
0027_0685_C_PL_lim_lima	27	685	Caudal	Pleuronectidae	Limanda	limanda	YZL 0911	anterior	6
0028_0760_N_SC_sco_rhom	28	760	Cervical	Scophthalmidae	Scophthalmus	rhombus	YZL 1153	anterior	1
0029_0761_N_SC_sco_rhom	29	761	Cervical	Scophthalmidae	Scophthalmus	rhombus	YZL 1153	anterior	2
0030_0762_P_SC_sco_rhom	30	762	Precaudal	Scophthalmidae	Scophthalmus	rhombus	YZL 1153	anterior	1
0031_0763_P_SC_sco_rhom	31	763	Precaudal	Scophthalmidae	Scophthalmus	rhombus	YZL 1153	anterior	2
0032_0764_P_SC_sco_rhom	32	764	Precaudal	Scophthalmidae	Scophthalmus	rhombus	YZL 1153	anterior	3
0033_0765_C_SC_sco_rhom	33	765	Caudal	Scophthalmidae	Scophthalmus	rhombus	YZL 1153	anterior	1
0034_0766_C_SC_sco_rhom	34	766	Caudal	Scophthalmidae	Scophthalmus	rhombus	YZL 1153	anterior	2
0035_0767_C_SC_sco_rhom	35	767	Caudal	Scophthalmidae	Scophthalmus	rhombus	YZL 1153	anterior	3
0036_0768_C_SC_sco_rhom	36	768	Caudal	Scophthalmidae	Scophthalmus	rhombus	YZL 1153	anterior	4
0037_0769_C_SC_sco_rhom	37	769	Caudal	Scophthalmidae	Scophthalmus	rhombus	YZL 1153	anterior	5
0039_0664_N_SO_sol_sole	39	664	Cervical	Soleidae	Solea	solea	YZL 0903	anterior	1
0040_0665_N_SO_sol_sole	40	665	Cervical	Soleidae	Solea	solea	YZL 0903	anterior	2
0041_0666_N_SO_sol_sole	41	666	Cervical	Soleidae	Solea	solea	YZL 0903	anterior	3
0042_0667_C_SO_sol_sole	42	667	Caudal	Soleidae	Solea	solea	YZL 0903	anterior	1
0043_0668_C_SO_sol_sole	43	668	Caudal	Soleidae	Solea	solea	YZL 0903	anterior	2
0044_0669_C_SO_sol_sole	44	669	Caudal	Soleidae	Solea	solea	YZL 0903	anterior	3
0045_0670_C_SO_sol_sole	45	670	Caudal	Soleidae	Solea	solea	YZL 0903	anterior	4
0046_0671_C_SO_sol_sole	46	671	Caudal	Soleidae	Solea	solea	YZL 0903	anterior	5
0047_0672_C_SO_sol_sole	47	672	Caudal	Soleidae	Solea	solea	YZL 0903	anterior	6
0048_0673_C_SO_sol_sole	48	673	Caudal	Soleidae	Solea	solea	YZL 0903	anterior	7
0049_0674_C_SO_sol_sole	49	674	Caudal	Soleidae	Solea	solea	YZL 0903	anterior	8
0050_0710_N_SC_lep_whif	50	710	Cervical	Scophthalmidae	Lepidorhombus	whiffiagonis	YZL 0998	anterior	1
0051_0711_N_SC_lep_whif	51	711	Cervical	Scophthalmidae	Lepidorhombus	whiffiagonis	YZL 0998	anterior	2
0052_0712_N_SC_lep_whif	52	712	Cervical	Scophthalmidae	Lepidorhombus	whiffiagonis	YZL 0998	anterior	3
0053_0713_P_SC_lep_whif	53	713	Precaudal	Scophthalmidae	Lepidorhombus	whiffiagonis	YZL 0998	anterior	1
0054_0714_P_SC_lep_whif	54	714	Precaudal	Scophthalmidae	Lepidorhombus	whiffiagonis	YZL 0998	anterior	2
0055_0715_P_SC_lep_whif	55	715	Precaudal	Scophthalmidae	Lepidorhombus	whiffiagonis	YZL 0998	anterior	3
0056_0716_P_SC_lep_whif	56	716	Precaudal	Scophthalmidae	Lepidorhombus	whiffiagonis	YZL 0998	anterior	4
0057_0717_P_SC_lep_whif	57	717	Precaudal	Scophthalmidae	Lepidorhombus	whiffiagonis	YZL 0998	anterior	5
0058_0718_C_SC_lep_whif	58	718	Caudal	Scophthalmidae	Lepidorhombus	whiffiagonis	YZL 0998	anterior	1
0059_0719_C_SC_lep_whif	59	719	Caudal	Scophthalmidae	Lepidorhombus	whiffiagonis	YZL 0998	anterior	2
0060_0720_C_SC_lep_whif	60	720	Caudal	Scophthalmidae	Lepidorhombus	whiffiagonis	YZL 0998	anterior	3
0061_0721_C_SC_lep_whif	61	721	Caudal	Scophthalmidae	Lepidorhombus	whiffiagonis	YZL 0998	anterior	4
0062_0722_C_SC_lep_whif	62	722	Caudal	Scophthalmidae	Lepidorhombus	whiffiagonis	YZL 0998	anterior	5
0063_0723_C_SC_lep_whif	63	723	Caudal	Scophthalmidae	Lepidorhombus	whiffiagonis	YZL 0998	anterior	6
0064_0724_C_SC_lep_whif	64	724	Caudal	Scophthalmidae	Lepidorhombus	whiffiagonis	YZL 0998	anterior	7
0065_0725_C_SC_lep_whif	65	725	Caudal	Scophthalmidae	Lepidorhombus	whiffiagonis	YZL 0998	anterior	8
0066_0696_N_PL_ple_plta	66	696	Cervical	Pleuronectidae	Pleuronectes	platessa	YZL 0950	anterior	1
0067_0697_P_PL_ple_plta	67	697	Precaudal	Pleuronectidae	Pleuronectes	platessa	YZL 0950	anterior	1
0068_0698_P_PL_ple_plta	68	698	Precaudal	Pleuronectidae	Pleuronectes	platessa	YZL 0950	anterior	2
0069_0699_P_PL_ple_plta	69	699	Precaudal	Pleuronectidae	Pleuronectes	platessa	YZL 0950	anterior	3
0070_0700_P_PL_ple_plta	70	700	Precaudal	Pleuronectidae	Pleuronectes	platessa	YZL 0950	anterior	4
0071_0701_P_PL_ple_plta	71	701	Precaudal	Pleuronectidae	Pleuronectes	platessa	YZL 0950	anterior	5
0072_0702_C_PL_ple_plta	72	702	Caudal	Pleuronectidae	Pleuronectes	platessa	YZL 0950	anterior	1
0073_0703_C_PL_ple_plta	73	703	Caudal	Pleuronectidae	Pleuronectes	platessa	YZL 0950	anterior	2
0074_0704_C_PL_ple_plta	74	704	Caudal	Pleuronectidae	Pleuronectes	platessa	YZL 0950	anterior	3
0075_0705_C_PL_ple_plta	75	705	Caudal	Pleuronectidae	Pleuronectes	platessa	YZL 0950	anterior	4
0076_0706_C_PL_ple_plta	76	706	Caudal	Pleuronectidae	Pleuronectes	platessa	YZL 0950	anterior	5
0077_0707_C_PL_ple_plta	77	707	Caudal	Pleuronectidae	Pleuronectes	platessa	YZL 0950	anterior	6
0078_0708_C_PL_ple_plta	78	708	Caudal	Pleuronectidae	Pleuronectes	platessa	YZL 0950	anterior	7
0080_0653_N_SC_sco_maxi	80	653	Cervical	Scophthalmidae	Scophthalmus	maximus	YZL 0900	anterior	1
0081_0654_P_SC_sco_maxi	81	654	Precaudal	Scophthalmidae	Scophthalmus	maximus	YZL 0900	anterior	1
0082_0655_P_SC_sco_maxi	82	655	Precaudal	Scophthalmidae	Scophthalmus	maximus	YZL 0900	anterior	2
0083_0656_P_SC_sco_maxi	83	656	Precaudal	Scophthalmidae	Scophthalmus	maximus	YZL 0900	anterior	3
0084_0657_P_SC_sco_maxi	84	657	Precaudal	Scophthalmidae	Scophthalmus	maximus	YZL 0900	anterior	4
0085_0658_C_SC_sco_maxi	85	658	Caudal	Scophthalmidae	Scophthalmus	maximus	YZL 0900	anterior	1
0086_0659_C_SC_sco_maxi	86	659	Caudal	Scophthalmidae	Scophthalmus	maximus	YZL 0900	anterior	2
0087_0660_C_SC_sco_maxi	87	660	Caudal	Scophthalmidae	Scophthalmus	maximus	YZL 0900	anterior	3
0088_0661_C_SC_sco_maxi	88	661	Caudal	Scophthalmidae	Scophthalmus	maximus	YZL 0900	anterior	4
0089_0662_C_SC_sco_maxi	89	662	Caudal	Scophthalmidae	Scophthalmus	maximus	YZL 0900	anterior	5
0090_0663_C_SC_sco_maxi	90	663	Caudal	Scophthalmidae	Scophthalmus	maximus	YZL 0900	anterior	6
0091_0686_N_PL_hpe_plte	91	686	Cervical	Pleuronectidae	Hippoglossoides	platessoides	YZL 0912	anterior	1
0092_0687_N_PL_hpe_plte	92	687	Cervical	Pleuronectidae	Hippoglossoides	platessoides	YZL 0912	anterior	2
0093_0688_P_PL_hpe_plte	93	688	Precaudal	Pleuronectidae	Hippoglossoides	platessoides	YZL 0912	anterior	1
0094_0689_P_PL_hpe_plte	94	689	Precaudal	Pleuronectidae	Hippoglossoides	platessoides	YZL 0912	anterior	2
0095_0690_P_PL_hpe_plte	95	690	Precaudal	Pleuronectidae	Hippoglossoides	platessoides	YZL 0912	anterior	3
0096_0691_C_PL_hpe_plte	96	691	Caudal	Pleuronectidae	Hippoglossoides	platessoides	YZL 0912	anterior	1
0097_0692_C_PL_hpe_plte	97	692	Caudal	Pleuronectidae	Hippoglossoides	platessoides	YZL 0912	anterior	2
0098_0693_C_PL_hpe_plte	98	693	Caudal	Pleuronectidae	Hippoglossoides	platessoides	YZL 0912	anterior	3
0099_0694_C_PL_hpe_plte	99	694	Caudal	Pleuronectidae	Hippoglossoides	platessoides	YZL 0912	anterior	4
0100_0695_C_PL_hpe_plte	100	695	Caudal	Pleuronectidae	Hippoglossoides	platessoides	YZL 0912	anterior	5
0101_0750_N_PL_pla_fles	101	750	Cervical	Pleuronectidae	Platichthys	flesus	YZL 1151	anterior	1
0102_0751_N_PL_pla_fles	102	751	Cervical	Pleuronectidae	Platichthys	flesus	YZL 1151	anterior	2
0103_0752_P_PL_pla_fles	103	752	Precaudal	Pleuronectidae	Platichthys	flesus	YZL 1151	anterior	1
0104_0753_P_PL_pla_fles	104	753	Precaudal	Pleuronectidae	Platichthys	flesus	YZL 1151	anterior	2
0105_0754_P_PL_pla_fles	105	754	Precaudal	Pleuronectidae	Platichthys	flesus	YZL 1151	anterior	3
0106_0755_C_PL_pla_fles	106	755	Caudal	Pleuronectidae	Platichthys	flesus	YZL 1151	anterior	1
0107_0756_C_PL_pla_fles	107	756	Caudal	Pleuronectidae	Platichthys	flesus	YZL 1151	anterior	2
0314_0726_N_PL_mic_kitt	314	726	Cervical	Pleuronectidae	Microstomus	kitt	YZL 1044	anterior	1
0315_0727_N_PL_mic_kitt	315	727	Cervical	Pleuronectidae	Microstomus	kitt	YZL 1044	anterior	2
0316_0728_N_PL_mic_kitt	316	728	Cervical	Pleuronectidae	Microstomus	kitt	YZL 1044	anterior	3
0318_0792_N_PL_gly_cyno	318	792	Cervical	Pleuronectidae	Glyptocephalus	cynoglossus	YZL 1954	anterior	1
0319_0793_N_PL_gly_cyno	319	793	Cervical	Pleuronectidae	Glyptocephalus	cynoglossus	YZL 1954	anterior	2
0320_0794_N_PL_gly_cyno	320	794	Cervical	Pleuronectidae	Glyptocephalus	cynoglossus	YZL 1954	anterior	3
0321_0739_N_SC_zeu_punc	321	739	Cervical	Scophthalmidae	Zeugopterus	punctatus	YZL 1146	anterior	1
0322_0740_N_SC_zeu_punc	322	740	Cervical	Scophthalmidae	Zeugopterus	punctatus	YZL 1146	anterior	2
0323_0771_N_BO_arn_late	323	771	Cervical	Bothidae	Arnoglossus	laterna	YZL 1184	anterior	1
0324_0772_N_BO_arn_late	324	772	Cervical	Bothidae	Arnoglossus	laterna	YZL 1184	anterior	2
0325_0773_N_BO_arn_late	325	773	Cervical	Bothidae	Arnoglossus	laterna	YZL 1184	anterior	3
0326_0642_N_PL_hpu_hipp	326	642	Cervical	Pleuronectidae	Platichthys	flesus	YZL 0895	anterior	1
0327_0643_N_PL_hpu_hipp	327	643	Cervical	Pleuronectidae	Platichthys	flesus	YZL 0895	anterior	2
0328_0807_N_SC_sco_maxi	328	807	Cervical	Scophthalmidae	Scophthalmus	maximus	YZL 1962	anterior	1
0329_0808_N_SC_sco_maxi	329	808	Cervical	Scophthalmidae	Scophthalmus	maximus	YZL 1962	anterior	2
0330_0730_P_PL_mic_kitt	330	730	Precaudal	Pleuronectidae	Microstomus	kitt	YZL 1044	anterior	1
0331_0731_P_PL_mic_kitt	331	731	Precaudal	Pleuronectidae	Microstomus	kitt	YZL 1044	anterior	2
0332_0732_P_PL_mic_kitt	332	732	Precaudal	Pleuronectidae	Microstomus	kitt	YZL 1044	anterior	3
0333_0733_C_PL_mic_kitt	333	733	Caudal	Pleuronectidae	Microstomus	kitt	YZL 1044	anterior	1
0334_0734_C_PL_mic_kitt	334	734	Caudal	Pleuronectidae	Microstomus	kitt	YZL 1044	anterior	2
0335_0735_C_PL_mic_kitt	335	735	Caudal	Pleuronectidae	Microstomus	kitt	YZL 1044	anterior	3
0336_0736_C_PL_mic_kitt	336	736	Caudal	Pleuronectidae	Microstomus	kitt	YZL 1044	anterior	4
0337_0737_C_PL_mic_kitt	337	737	Caudal	Pleuronectidae	Microstomus	kitt	YZL 1044	anterior	5
0338_0738_C_PL_mic_kitt	338	738	Caudal	Pleuronectidae	Microstomus	kitt	YZL 1044	anterior	6
0339_0795_P_PL_gly_cyno	339	795	Precaudal	Pleuronectidae	Glyptocephalus	cynoglossus	YZL 1954	anterior	1
0340_0796_P_PL_gly_cyno	340	796	Precaudal	Pleuronectidae	Glyptocephalus	cynoglossus	YZL 1954	anterior	2
0341_0797_P_PL_gly_cyno	341	797	Precaudal	Pleuronectidae	Glyptocephalus	cynoglossus	YZL 1954	anterior	3
0342_0798_P_PL_gly_cyno	342	798	Precaudal	Pleuronectidae	Glyptocephalus	cynoglossus	YZL 1954	anterior	4
0343_0799_C_PL_gly_cyno	343	799	Caudal	Pleuronectidae	Glyptocephalus	cynoglossus	YZL 1954	anterior	1
0344_0800_C_PL_gly_cyno	344	800	Caudal	Pleuronectidae	Glyptocephalus	cynoglossus	YZL 1954	anterior	2
0345_0801_C_PL_gly_cyno	345	801	Caudal	Pleuronectidae	Glyptocephalus	cynoglossus	YZL 1954	anterior	3
0346_0802_C_PL_gly_cyno	346	802	Caudal	Pleuronectidae	Glyptocephalus	cynoglossus	YZL 1954	anterior	4
0347_0803_C_PL_gly_cyno	347	803	Caudal	Pleuronectidae	Glyptocephalus	cynoglossus	YZL 1954	anterior	5
0348_0804_C_PL_gly_cyno	348	804	Caudal	Pleuronectidae	Glyptocephalus	cynoglossus	YZL 1954	anterior	6
0349_0805_C_PL_gly_cyno	349	805	Caudal	Pleuronectidae	Glyptocephalus	cynoglossus	YZL 1954	anterior	7
0350_0806_C_PL_gly_cyno	350	806	Caudal	Pleuronectidae	Glyptocephalus	cynoglossus	YZL 1954	anterior	8
0351_0741_P_SC_zeu_punc	351	741	Precaudal	Scophthalmidae	Zeugopterus	punctatus	YZL 1146	anterior	1
0352_0742_P_SC_zeu_punc	352	742	Precaudal	Scophthalmidae	Zeugopterus	punctatus	YZL 1146	anterior	2
0353_0743_P_SC_zeu_punc	353	743	Precaudal	Scophthalmidae	Zeugopterus	punctatus	YZL 1146	anterior	3
0354_0744_P_SC_zeu_punc	354	744	Precaudal	Scophthalmidae	Zeugopterus	punctatus	YZL 1146	anterior	4
0355_0745_C_SC_zeu_punc	355	745	Caudal	Scophthalmidae	Zeugopterus	punctatus	YZL 1146	anterior	1
0356_0746_C_SC_zeu_punc	356	746	Caudal	Scophthalmidae	Zeugopterus	punctatus	YZL 1146	anterior	2
0357_0747_C_SC_zeu_punc	357	747	Caudal	Scophthalmidae	Zeugopterus	punctatus	YZL 1146	anterior	3
0358_0748_C_SC_zeu_punc	358	748	Caudal	Scophthalmidae	Zeugopterus	punctatus	YZL 1146	anterior	4
0359_0749_C_SC_zeu_punc	359	749	Caudal	Scophthalmidae	Zeugopterus	punctatus	YZL 1146	anterior	5
0360_0774_P_BO_arn_late	360	774	Precaudal	Bothidae	Arnoglossus	laterna	YZL 1184	anterior	1
0361_0775_P_BO_arn_late	361	775	Precaudal	Bothidae	Arnoglossus	laterna	YZL 1184	anterior	1
0362_0776_P_BO_arn_late	362	776	Precaudal	Bothidae	Arnoglossus	laterna	YZL 1184	anterior	2
0363_0777_C_BO_arn_late	363	777	Caudal	Bothidae	Arnoglossus	laterna	YZL 1184	anterior	3
0364_0778_C_BO_arn_late	364	778	Caudal	Bothidae	Arnoglossus	laterna	YZL 1184	anterior	4
0365_0644_P_PL_hpu_hipp	365	644	Precaudal	Pleuronectidae	Hippoglossus	hippoglossus	YZL 0895	anterior	1
0366_0645_P_PL_hpu_hipp	366	645	Precaudal	Pleuronectidae	Hippoglossus	hippoglossus	YZL 0895	anterior	2
0367_0646_P_PL_hpu_hipp	367	646	Precaudal	Pleuronectidae	Hippoglossus	hippoglossus	YZL 0895	anterior	3
0368_0647_P_PL_hpu_hipp	368	647	Precaudal	Pleuronectidae	Hippoglossus	hippoglossus	YZL 0895	anterior	4
0369_0648_C_PL_hpu_hipp	369	648	Caudal	Pleuronectidae	Hippoglossus	hippoglossus	YZL 0895	anterior	1
0370_0649_C_PL_hpu_hipp	370	649	Caudal	Pleuronectidae	Hippoglossus	hippoglossus	YZL 0895	anterior	2
0371_0650_C_PL_hpu_hipp	371	650	Caudal	Pleuronectidae	Hippoglossus	hippoglossus	YZL 0895	anterior	3
0373_0651_C_PL_hpu_hipp	373	651	Caudal	Pleuronectidae	Hippoglossus	hippoglossus	YZL 0895	anterior	5
0374_0652_C_PL_hpu_hipp	374	652	Caudal	Pleuronectidae	Hippoglossus	hippoglossus	YZL 0895	anterior	6
0375_0809_P_SC_sco_maxi	375	809	Precaudal	Scophthalmidae	Scophthalmus	maximus	YZL 1962	anterior	1
0376_0810_P_SC_sco_maxi	376	810	Precaudal	Scophthalmidae	Scophthalmus	maximus	YZL 1962	anterior	2
0377_0811_P_SC_sco_maxi	377	811	Precaudal	Scophthalmidae	Scophthalmus	maximus	YZL 1962	anterior	3
0378_0812_P_SC_sco_maxi	378	812	Precaudal	Scophthalmidae	Scophthalmus	maximus	YZL 1962	anterior	4
0379_0813_C_SC_sco_maxi	379	813	Caudal	Scophthalmidae	Scophthalmus	maximus	YZL 1962	anterior	1
0380_0814_C_SC_sco_maxi	380	814	Caudal	Scophthalmidae	Scophthalmus	maximus	YZL 1962	anterior	2
0381_0815_C_SC_sco_maxi	381	815	Caudal	Scophthalmidae	Scophthalmus	maximus	YZL 1962	anterior	3
0382_0816_C_SC_sco_maxi	382	816	Caudal	Scophthalmidae	Scophthalmus	maximus	YZL 1962	anterior	4
0383_0817_C_SC_sco_maxi	383	817	Caudal	Scophthalmidae	Scophthalmus	maximus	YZL 1962	anterior	5
0384_0818_C_SC_sco_maxi	384	818	Caudal	Scophthalmidae	Scophthalmus	maximus	YZL 1962	anterior	6
1151_0432_N_PL_lim_lima	1151	432	Cervical	Pleuronectidae	Limanda	limanda	RBINS A4 022 P02	anterior	1
1152_0433_N_PL_lim_lima	1152	433	Cervical	Pleuronectidae	Limanda	limanda	RBINS A4 022 P02	anterior	2
1153_0434_N_PL_lim_lima	1153	434	Cervical	Pleuronectidae	Limanda	limanda	RBINS A4 022 P02	anterior	3
1154_0435_P_PL_lim_lima	1154	435	Precaudal	Pleuronectidae	Limanda	limanda	RBINS A4 022 P02	anterior	1
1155_0436_P_PL_lim_lima	1155	436	Precaudal	Pleuronectidae	Limanda	limanda	RBINS A4 022 P02	anterior	2
1156_0437_P_PL_lim_lima	1156	437	Precaudal	Pleuronectidae	Limanda	limanda	RBINS A4 022 P02	anterior	3
1157_0438_P_PL_lim_lima	1157	438	Precaudal	Pleuronectidae	Limanda	limanda	RBINS A4 022 P02	anterior	4
1158_0439_C_PL_lim_lima	1158	439	Caudal	Pleuronectidae	Limanda	limanda	RBINS A4 022 P02	anterior	2
1160_0441_C_PL_lim_lima	1160	441	Caudal	Pleuronectidae	Limanda	limanda	RBINS A4 022 P02	anterior	3
1161_0442_C_PL_lim_lima	1161	442	Caudal	Pleuronectidae	Limanda	limanda	RBINS A4 022 P02	anterior	4
1162_0443_C_PL_lim_lima	1162	443	Caudal	Pleuronectidae	Limanda	limanda	RBINS A4 022 P02	anterior	5
1163_0444_C_PL_lim_lima	1163	444	Caudal	Pleuronectidae	Limanda	limanda	RBINS A4 022 P02	anterior	6
1164_0445_C_PL_lim_lima	1164	445	Caudal	Pleuronectidae	Limanda	limanda	RBINS A4 022 P02	anterior	7
1165_0446_C_PL_lim_lima	1165	446	Caudal	Pleuronectidae	Limanda	limanda	RBINS A4 022 P02	anterior	8
1166_0447_C_PL_lim_lima	1166	447	Caudal	Pleuronectidae	Limanda	limanda	RBINS A4 022 P02	anterior	9
1168_0213_N_PL_lim_lima	1168	213	Cervical	Pleuronectidae	Limanda	limanda	RBINS A2 028 P41	anterior	1
1169_0214_N_PL_lim_lima	1169	214	Cervical	Pleuronectidae	Limanda	limanda	RBINS A2 028 P41	anterior	2
1170_0215_P_PL_lim_lima	1170	215	Precaudal	Pleuronectidae	Limanda	limanda	RBINS A2 028 P41	anterior	1
1171_0216_P_PL_lim_lima	1171	216	Precaudal	Pleuronectidae	Limanda	limanda	RBINS A2 028 P41	anterior	2
1172_0217_P_PL_lim_lima	1172	217	Precaudal	Pleuronectidae	Limanda	limanda	RBINS A2 028 P41	anterior	3
1173_0218_C_PL_lim_lima	1173	218	Caudal	Pleuronectidae	Limanda	limanda	RBINS A2 028 P41	anterior	1
1174_0219_C_PL_lim_lima	1174	219	Caudal	Pleuronectidae	Limanda	limanda	RBINS A2 028 P41	anterior	2
1175_0220_C_PL_lim_lima	1175	220	Caudal	Pleuronectidae	Limanda	limanda	RBINS A2 028 P41	anterior	3
1176_0221_C_PL_lim_lima	1176	221	Caudal	Pleuronectidae	Limanda	limanda	RBINS A2 028 P41	anterior	4
1177_0222_C_PL_lim_lima	1177	222	Caudal	Pleuronectidae	Limanda	limanda	RBINS A2 028 P41	anterior	5
1178_0223_C_PL_lim_lima	1178	223	Caudal	Pleuronectidae	Limanda	limanda	RBINS A2 028 P41	anterior	6
1179_0224_C_PL_lim_lima	1179	224	Caudal	Pleuronectidae	Limanda	limanda	RBINS A2 028 P41	anterior	7
1180_0225_C_PL_lim_lima	1180	225	Caudal	Pleuronectidae	Limanda	limanda	RBINS A2 028 P41	anterior	8
1181_0226_N_PL_pla_fles	1181	226	Cervical	Pleuronectidae	Platichthys	flesus	RBINS A2 038 P22	anterior	1
1182_0227_N_PL_pla_fles	1182	227	Cervical	Pleuronectidae	Platichthys	flesus	RBINS A2 038 P22	anterior	2
1183_0228_P_PL_pla_fles	1183	228	Precaudal	Pleuronectidae	Platichthys	flesus	RBINS A2 038 P22	anterior	1
1184_0229_P_PL_pla_fles	1184	229	Precaudal	Pleuronectidae	Platichthys	flesus	RBINS A2 038 P22	anterior	2
1185_0230_P_PL_pla_fles	1185	230	Precaudal	Pleuronectidae	Platichthys	flesus	RBINS A2 038 P22	anterior	3
1186_0231_C_PL_pla_fles	1186	231	Caudal	Pleuronectidae	Platichthys	flesus	RBINS A2 038 P22	anterior	1
1187_0232_C_PL_pla_fles	1187	232	Caudal	Pleuronectidae	Platichthys	flesus	RBINS A2 038 P22	anterior	2
1188_0233_C_PL_pla_fles	1188	233	Caudal	Pleuronectidae	Platichthys	flesus	RBINS A2 038 P22	anterior	3
1189_0234_C_PL_pla_fles	1189	234	Caudal	Pleuronectidae	Platichthys	flesus	RBINS A2 038 P22	anterior	4
1190_0235_C_PL_pla_fles	1190	235	Caudal	Pleuronectidae	Platichthys	flesus	RBINS A2 038 P22	anterior	5
1191_0236_C_PL_pla_fles	1191	236	Caudal	Pleuronectidae	Platichthys	flesus	RBINS A2 038 P22	anterior	6
1192_0237_C_PL_pla_fles	1192	237	Caudal	Pleuronectidae	Platichthys	flesus	RBINS A2 038 P22	anterior	7
1193_0238_C_PL_pla_fles	1193	238	Caudal	Pleuronectidae	Platichthys	flesus	RBINS A2 038 P22	anterior	8
1194_0239_C_PL_pla_fles	1194	239	Caudal	Pleuronectidae	Platichthys	flesus	RBINS A2 038 P22	anterior	9
1195_0240_C_PL_pla_fles	1195	240	Caudal	Pleuronectidae	Platichthys	flesus	RBINS A2 038 P22	anterior	10
1197_0388_N_PL_pla_fles	1197	388	Cervical	Pleuronectidae	Platichthys	flesus	RBINS A4 001 P127	anterior	1
1198_0389_N_PL_pla_fles	1198	389	Cervical	Pleuronectidae	Platichthys	flesus	RBINS A4 001 P127	anterior	2
1199_0390_P_PL_pla_fles	1199	390	Precaudal	Pleuronectidae	Platichthys	flesus	RBINS A4 001 P127	anterior	1
1200_0391_P_PL_pla_fles	1200	391	Precaudal	Pleuronectidae	Platichthys	flesus	RBINS A4 001 P127	anterior	2
1201_0392_P_PL_pla_fles	1201	392	Precaudal	Pleuronectidae	Platichthys	flesus	RBINS A4 001 P127	anterior	3
1202_0393_C_PL_pla_fles	1202	393	Caudal	Pleuronectidae	Platichthys	flesus	RBINS A4 001 P127	anterior	1
1203_0394_C_PL_pla_fles	1203	394	Caudal	Pleuronectidae	Platichthys	flesus	RBINS A4 001 P127	anterior	2
1204_0395_C_PL_pla_fles	1204	395	Caudal	Pleuronectidae	Platichthys	flesus	RBINS A4 001 P127	anterior	3
1205_0396_C_PL_pla_fles	1205	396	Caudal	Pleuronectidae	Platichthys	flesus	RBINS A4 001 P127	anterior	4
1206_0397_C_PL_pla_fles	1206	397	Caudal	Pleuronectidae	Platichthys	flesus	RBINS A4 001 P127	anterior	5
1207_0398_C_PL_pla_fles	1207	398	Caudal	Pleuronectidae	Platichthys	flesus	RBINS A4 001 P127	anterior	6
1208_0399_C_PL_pla_fles	1208	399	Caudal	Pleuronectidae	Platichthys	flesus	RBINS A4 001 P127	anterior	7
1210_0416_N_PL_pla_fles	1210	416	Cervical	Pleuronectidae	Platichthys	flesus	RBINS A4 001 P69	anterior	1
1211_0417_N_PL_pla_fles	1211	417	Cervical	Pleuronectidae	Platichthys	flesus	RBINS A4 001 P69	anterior	2
1212_0418_P_PL_pla_fles	1212	418	Precaudal	Pleuronectidae	Platichthys	flesus	RBINS A4 001 P69	anterior	1
1213_0419_P_PL_pla_fles	1213	419	Precaudal	Pleuronectidae	Platichthys	flesus	RBINS A4 001 P69	anterior	2
1214_0420_P_PL_pla_fles	1214	420	Precaudal	Pleuronectidae	Platichthys	flesus	RBINS A4 001 P69	anterior	3
1215_0421_P_PL_pla_fles	1215	421	Precaudal	Pleuronectidae	Platichthys	flesus	RBINS A4 001 P69	anterior	4
1216_0422_C_PL_pla_fles	1216	422	Caudal	Pleuronectidae	Platichthys	flesus	RBINS A4 001 P69	anterior	1
1217_0423_C_PL_pla_fles	1217	423	Caudal	Pleuronectidae	Platichthys	flesus	RBINS A4 001 P69	anterior	2
1218_0424_C_PL_pla_fles	1218	424	Caudal	Pleuronectidae	Platichthys	flesus	RBINS A4 001 P69	anterior	3
1219_0425_C_PL_pla_fles	1219	425	Caudal	Pleuronectidae	Platichthys	flesus	RBINS A4 001 P69	anterior	4
1220_0426_C_PL_pla_fles	1220	426	Caudal	Pleuronectidae	Platichthys	flesus	RBINS A4 001 P69	anterior	5
1221_0427_C_PL_pla_fles	1221	427	Caudal	Pleuronectidae	Platichthys	flesus	RBINS A4 001 P69	anterior	6
1222_0428_C_PL_pla_fles	1222	428	Caudal	Pleuronectidae	Platichthys	flesus	RBINS A4 001 P69	anterior	7
1223_0429_C_PL_pla_fles	1223	429	Caudal	Pleuronectidae	Platichthys	flesus	RBINS A4 001 P69	anterior	8
1224_0430_C_PL_pla_fles	1224	430	Caudal	Pleuronectidae	Platichthys	flesus	RBINS A4 001 P69	anterior	9
1225_0431_C_PL_pla_fles	1225	431	Caudal	Pleuronectidae	Platichthys	flesus	RBINS A4 001 P69	anterior	10
1227_0178_N_PL_ple_plta	1227	178	Cervical	Pleuronectidae	Pleuronectes	platessa	RBINS 97 003 P266	anterior	1
1228_0179_N_PL_ple_plta	1228	179	Cervical	Pleuronectidae	Pleuronectes	platessa	RBINS 97 003 P266	anterior	2
1229_0180_P_PL_ple_plta	1229	180	Precaudal	Pleuronectidae	Pleuronectes	platessa	RBINS 97 003 P266	anterior	1
1230_0181_P_PL_ple_plta	1230	181	Precaudal	Pleuronectidae	Pleuronectes	platessa	RBINS 97 003 P266	anterior	2
1231_0182_P_PL_ple_plta	1231	182	Precaudal	Pleuronectidae	Pleuronectes	platessa	RBINS 97 003 P266	anterior	3
1232_0183_C_PL_ple_plta	1232	183	Caudal	Pleuronectidae	Pleuronectes	platessa	RBINS 97 003 P266	anterior	1
1233_0184_C_PL_ple_plta	1233	184	Caudal	Pleuronectidae	Pleuronectes	platessa	RBINS 97 003 P266	anterior	2
1234_0185_C_PL_ple_plta	1234	185	Caudal	Pleuronectidae	Pleuronectes	platessa	RBINS 97 003 P266	anterior	3
1235_0186_C_PL_ple_plta	1235	186	Caudal	Pleuronectidae	Pleuronectes	platessa	RBINS 97 003 P266	anterior	4
1236_0187_C_PL_ple_plta	1236	187	Caudal	Pleuronectidae	Pleuronectes	platessa	RBINS 97 003 P266	anterior	5
1237_0188_C_PL_ple_plta	1237	188	Caudal	Pleuronectidae	Pleuronectes	platessa	RBINS 97 003 P266	anterior	6
1238_0189_C_PL_ple_plta	1238	189	Caudal	Pleuronectidae	Pleuronectes	platessa	RBINS 97 003 P266	anterior	7
1239_0190_C_PL_ple_plta	1239	190	Caudal	Pleuronectidae	Pleuronectes	platessa	RBINS 97 003 P266	anterior	8
1240_0191_C_PL_ple_plta	1240	191	Caudal	Pleuronectidae	Pleuronectes	platessa	RBINS 97 003 P266	anterior	9
1241_0192_C_PL_ple_plta	1241	192	Caudal	Pleuronectidae	Pleuronectes	platessa	RBINS 97 003 P266	anterior	10
1242_0193_C_PL_ple_plta	1242	193	Caudal	Pleuronectidae	Pleuronectes	platessa	RBINS 97 003 P266	anterior	11
1244_0161_N_PL_ple_plta	1244	161	Cervical	Pleuronectidae	Pleuronectes	platessa	RBINS 96 087 P10	anterior	1
1245_0162_N_PL_ple_plta	1245	162	Cervical	Pleuronectidae	Pleuronectes	platessa	RBINS 96 087 P10	anterior	2
1246_0163_P_PL_ple_plta	1246	163	Precaudal	Pleuronectidae	Pleuronectes	platessa	RBINS 96 087 P10	anterior	1
1247_0164_P_PL_ple_plta	1247	164	Precaudal	Pleuronectidae	Pleuronectes	platessa	RBINS 96 087 P10	anterior	2
1248_0165_P_PL_ple_plta	1248	165	Precaudal	Pleuronectidae	Pleuronectes	platessa	RBINS 96 087 P10	anterior	3
1249_0166_P_PL_ple_plta	1249	166	Precaudal	Pleuronectidae	Pleuronectes	platessa	RBINS 96 087 P10	anterior	4
1250_0167_P_PL_ple_plta	1250	167	Precaudal	Pleuronectidae	Pleuronectes	platessa	RBINS 96 087 P10	anterior	5
1251_0168_C_PL_ple_plta	1251	168	Caudal	Pleuronectidae	Pleuronectes	platessa	RBINS 96 087 P10	anterior	1
1252_0169_C_PL_ple_plta	1252	169	Caudal	Pleuronectidae	Pleuronectes	platessa	RBINS 96 087 P10	anterior	2
1253_0170_C_PL_ple_plta	1253	170	Caudal	Pleuronectidae	Pleuronectes	platessa	RBINS 96 087 P10	anterior	3
1254_0171_C_PL_ple_plta	1254	171	Caudal	Pleuronectidae	Pleuronectes	platessa	RBINS 96 087 P10	anterior	4
1255_0172_C_PL_ple_plta	1255	172	Caudal	Pleuronectidae	Pleuronectes	platessa	RBINS 96 087 P10	anterior	5
1256_0173_C_PL_ple_plta	1256	173	Caudal	Pleuronectidae	Pleuronectes	platessa	RBINS 96 087 P10	anterior	6
1257_0174_C_PL_ple_plta	1257	174	Caudal	Pleuronectidae	Pleuronectes	platessa	RBINS 96 087 P10	anterior	7
1258_0175_C_PL_ple_plta	1258	175	Caudal	Pleuronectidae	Pleuronectes	platessa	RBINS 96 087 P10	anterior	8
1259_0176_C_PL_ple_plta	1259	176	Caudal	Pleuronectidae	Pleuronectes	platessa	RBINS 96 087 P10	anterior	9
1260_0177_C_PL_ple_plta	1260	177	Caudal	Pleuronectidae	Pleuronectes	platessa	RBINS 96 087 P10	anterior	10
1262_0069_N_PL_mic_kitt	1262	69	Cervical	Pleuronectidae	Microstomus	kitt	RBINS 23882	anterior	1
1263_0070_N_PL_mic_kitt	1263	70	Cervical	Pleuronectidae	Microstomus	kitt	RBINS 23882	anterior	2
1264_0071_N_PL_mic_kitt	1264	71	Cervical	Pleuronectidae	Microstomus	kitt	RBINS 23882	anterior	3
1265_0072_P_PL_mic_kitt	1265	72	Precaudal	Pleuronectidae	Microstomus	kitt	RBINS 23882	anterior	1
1266_0073_P_PL_mic_kitt	1266	73	Precaudal	Pleuronectidae	Microstomus	kitt	RBINS 23882	anterior	2
1267_0074_P_PL_mic_kitt	1267	74	Precaudal	Pleuronectidae	Microstomus	kitt	RBINS 23882	anterior	3
1268_0075_P_PL_mic_kitt	1268	75	Precaudal	Pleuronectidae	Microstomus	kitt	RBINS 23882	anterior	4
1269_0076_C_PL_mic_kitt	1269	76	Caudal	Pleuronectidae	Microstomus	kitt	RBINS 23882	anterior	1
1270_0077_C_PL_mic_kitt	1270	77	Caudal	Pleuronectidae	Microstomus	kitt	RBINS 23882	anterior	2
1271_0078_C_PL_mic_kitt	1271	78	Caudal	Pleuronectidae	Microstomus	kitt	RBINS 23882	anterior	3
1272_0079_C_PL_mic_kitt	1272	79	Caudal	Pleuronectidae	Microstomus	kitt	RBINS 23882	anterior	4
1273_0080_C_PL_mic_kitt	1273	80	Caudal	Pleuronectidae	Microstomus	kitt	RBINS 23882	anterior	5
1274_0081_C_PL_mic_kitt	1274	81	Caudal	Pleuronectidae	Microstomus	kitt	RBINS 23882	anterior	6
1275_0082_C_PL_mic_kitt	1275	82	Caudal	Pleuronectidae	Microstomus	kitt	RBINS 23882	anterior	7
1276_0083_C_PL_mic_kitt	1276	83	Caudal	Pleuronectidae	Microstomus	kitt	RBINS 23882	anterior	8
1277_0084_C_PL_mic_kitt	1277	84	Caudal	Pleuronectidae	Microstomus	kitt	RBINS 23882	anterior	9
1278_0085_C_PL_mic_kitt	1278	85	Caudal	Pleuronectidae	Microstomus	kitt	RBINS 23882	anterior	10
1280_0119_N_SC_lep_whif	1280	119	Cervical	Scophthalmidae	Lepidorhombus	whiffiagonis	RBINS 91 017 P26	anterior	1
1281_0120_P_SC_lep_whif	1281	120	Precaudal	Scophthalmidae	Lepidorhombus	whiffiagonis	RBINS 91 017 P26	anterior	1
1282_0121_P_SC_lep_whif	1282	121	Precaudal	Scophthalmidae	Lepidorhombus	whiffiagonis	RBINS 91 017 P26	anterior	2
1283_0122_P_SC_lep_whif	1283	122	Precaudal	Scophthalmidae	Lepidorhombus	whiffiagonis	RBINS 91 017 P26	anterior	3
1284_0123_P_SC_lep_whif	1284	123	Precaudal	Scophthalmidae	Lepidorhombus	whiffiagonis	RBINS 91 017 P26	anterior	4
1285_0124_P_SC_lep_whif	1285	124	Precaudal	Scophthalmidae	Lepidorhombus	whiffiagonis	RBINS 91 017 P26	anterior	5
1286_0125_P_SC_lep_whif	1286	125	Precaudal	Scophthalmidae	Lepidorhombus	whiffiagonis	RBINS 91 017 P26	anterior	6
1287_0126_C_SC_lep_whif	1287	126	Caudal	Scophthalmidae	Lepidorhombus	whiffiagonis	RBINS 91 017 P26	anterior	1
1288_0127_C_SC_lep_whif	1288	127	Caudal	Scophthalmidae	Lepidorhombus	whiffiagonis	RBINS 91 017 P26	anterior	2
1289_0128_C_SC_lep_whif	1289	128	Caudal	Scophthalmidae	Lepidorhombus	whiffiagonis	RBINS 91 017 P26	anterior	3
1290_0129_C_SC_lep_whif	1290	129	Caudal	Scophthalmidae	Lepidorhombus	whiffiagonis	RBINS 91 017 P26	anterior	4
1292_0529_N_PL_gly_cyno	1292	529	Cervical	Pleuronectidae	Glyptocephalus	cynoglossus	RBINS DCB359	anterior	1
1293_0530_N_PL_gly_cyno	1293	530	Cervical	Pleuronectidae	Glyptocephalus	cynoglossus	RBINS DCB359	anterior	2
1294_0531_C_PL_gly_cyno	1294	531	Cervical	Pleuronectidae	Glyptocephalus	cynoglossus	RBINS DCB359	anterior	3
1295_0532_P_PL_gly_cyno	1295	532	Precaudal	Pleuronectidae	Glyptocephalus	cynoglossus	RBINS DCB359	anterior	1
1296_0533_P_PL_gly_cyno	1296	533	Precaudal	Pleuronectidae	Glyptocephalus	cynoglossus	RBINS DCB359	anterior	2
1297_0534_P_PL_gly_cyno	1297	534	Precaudal	Pleuronectidae	Glyptocephalus	cynoglossus	RBINS DCB359	anterior	3
1298_0535_P_PL_gly_cyno	1298	535	Precaudal	Pleuronectidae	Glyptocephalus	cynoglossus	RBINS DCB359	anterior	4
1299_0536_P_PL_gly_cyno	1299	536	Precaudal	Pleuronectidae	Glyptocephalus	cynoglossus	RBINS DCB359	anterior	5
1300_0537_C_PL_gly_cyno	1300	537	Caudal	Pleuronectidae	Glyptocephalus	cynoglossus	RBINS DCB359	anterior	1
1301_0538_C_PL_gly_cyno	1301	538	Caudal	Pleuronectidae	Glyptocephalus	cynoglossus	RBINS DCB359	anterior	2
1302_0539_C_PL_gly_cyno	1302	539	Caudal	Pleuronectidae	Glyptocephalus	cynoglossus	RBINS DCB359	anterior	3
1303_0540_C_PL_gly_cyno	1303	540	Caudal	Pleuronectidae	Glyptocephalus	cynoglossus	RBINS DCB359	anterior	4
1304_0541_C_PL_gly_cyno	1304	541	Caudal	Pleuronectidae	Glyptocephalus	cynoglossus	RBINS DCB359	anterior	5
1305_0542_C_PL_gly_cyno	1305	542	Caudal	Pleuronectidae	Glyptocephalus	cynoglossus	RBINS DCB359	anterior	6
1306_0543_C_PL_gly_cyno	1306	543	Caudal	Pleuronectidae	Glyptocephalus	cynoglossus	RBINS DCB359	anterior	7
1307_0544_C_PL_gly_cyno	1307	544	Caudal	Pleuronectidae	Glyptocephalus	cynoglossus	RBINS DCB359	anterior	8
1308_0545_C_PL_gly_cyno	1308	545	Caudal	Pleuronectidae	Glyptocephalus	cynoglossus	RBINS DCB359	anterior	9
1309_0546_C_PL_gly_cyno	1309	546	Caudal	Pleuronectidae	Glyptocephalus	cynoglossus	RBINS DCB359	anterior	10
1310_0547_C_PL_gly_cyno	1310	547	Caudal	Pleuronectidae	Glyptocephalus	cynoglossus	RBINS DCB359	anterior	11
1312_0367_N_PL_mic_kitt	1312	367	Cervical	Pleuronectidae	Microstomus	kitt	RBINS A3-001-P62	anterior	1
1313_0368_N_PL_mic_kitt	1313	368	Cervical	Pleuronectidae	Microstomus	kitt	RBINS A3-001-P62	anterior	2
1314_0369_P_PL_mic_kitt	1314	369	Precaudal	Pleuronectidae	Microstomus	kitt	RBINS A3-001-P62	anterior	1
1315_0370_P_PL_mic_kitt	1315	370	Precaudal	Pleuronectidae	Microstomus	kitt	RBINS A3-001-P62	anterior	2
1316_0371_P_PL_mic_kitt	1316	371	Precaudal	Pleuronectidae	Microstomus	kitt	RBINS A3-001-P62	anterior	3
1317_0372_P_PL_mic_kitt	1317	372	Precaudal	Pleuronectidae	Microstomus	kitt	RBINS A3-001-P62	anterior	4
1318_0373_P_PL_mic_kitt	1318	373	Precaudal	Pleuronectidae	Microstomus	kitt	RBINS A3-001-P62	anterior	5
1319_0374_P_PL_mic_kitt	1319	374	Precaudal	Pleuronectidae	Microstomus	kitt	RBINS A3-001-P62	anterior	6
1320_0375_P_PL_mic_kitt	1320	375	Precaudal	Pleuronectidae	Microstomus	kitt	RBINS A3-001-P62	anterior	7
1321_0376_P_PL_mic_kitt	1321	376	Precaudal	Pleuronectidae	Microstomus	kitt	RBINS A3-001-P62	anterior	8
1322_0377_C_PL_mic_kitt	1322	377	Caudal	Pleuronectidae	Microstomus	kitt	RBINS A3-001-P62	anterior	1
1323_0378_C_PL_mic_kitt	1323	378	Caudal	Pleuronectidae	Microstomus	kitt	RBINS A3-001-P62	anterior	2
1324_0379_C_PL_mic_kitt	1324	379	Caudal	Pleuronectidae	Microstomus	kitt	RBINS A3-001-P62	anterior	3
1325_0380_C_PL_mic_kitt	1325	380	Caudal	Pleuronectidae	Microstomus	kitt	RBINS A3-001-P62	anterior	4
1326_0381_C_PL_mic_kitt	1326	381	Caudal	Pleuronectidae	Microstomus	kitt	RBINS A3-001-P62	anterior	5
1327_0382_C_PL_mic_kitt	1327	382	Caudal	Pleuronectidae	Microstomus	kitt	RBINS A3-001-P62	anterior	6
1328_0383_C_PL_mic_kitt	1328	383	Caudal	Pleuronectidae	Microstomus	kitt	RBINS A3-001-P62	anterior	7
1329_0384_C_PL_mic_kitt	1329	384	Caudal	Pleuronectidae	Microstomus	kitt	RBINS A3-001-P62	anterior	8
1330_0385_C_PL_mic_kitt	1330	385	Caudal	Pleuronectidae	Microstomus	kitt	RBINS A3-001-P62	anterior	9
1331_0386_C_PL_mic_kitt	1331	386	Caudal	Pleuronectidae	Microstomus	kitt	RBINS A3-001-P62	anterior	10
1332_0387_C_PL_mic_kitt	1332	387	Caudal	Pleuronectidae	Microstomus	kitt	RBINS A3-001-P62	anterior	11
1334_0613_N_PL_hpe_plte	1334	613	Cervical	Pleuronectidae	Hippoglossoides	platessoides	RBINS DCB849	anterior	1
1335_0614_N_PL_hpe_plte	1335	614	Cervical	Pleuronectidae	Hippoglossoides	platessoides	RBINS DCB849	anterior	2
1336_0615_N_PL_hpe_plte	1336	615	Cervical	Pleuronectidae	Hippoglossoides	platessoides	RBINS DCB849	anterior	3
1337_0616_P_PL_hpe_plte	1337	616	Precaudal	Pleuronectidae	Hippoglossoides	platessoides	RBINS DCB849	anterior	1
1338_0617_P_PL_hpe_plte	1338	617	Precaudal	Pleuronectidae	Hippoglossoides	platessoides	RBINS DCB849	anterior	2
1339_0618_P_PL_hpe_plte	1339	618	Precaudal	Pleuronectidae	Hippoglossoides	platessoides	RBINS DCB849	anterior	3
1340_0619_P_PL_hpe_plte	1340	619	Precaudal	Pleuronectidae	Hippoglossoides	platessoides	RBINS DCB849	anterior	4
1341_0620_C_PL_hpe_plte	1341	620	Caudal	Pleuronectidae	Hippoglossoides	platessoides	RBINS DCB849	anterior	1
1342_0621_C_PL_hpe_plte	1342	621	Caudal	Pleuronectidae	Hippoglossoides	platessoides	RBINS DCB849	anterior	2
1343_0622_C_PL_hpe_plte	1343	622	Caudal	Pleuronectidae	Hippoglossoides	platessoides	RBINS DCB849	anterior	3
1344_0623_C_PL_hpe_plte	1344	623	Caudal	Pleuronectidae	Hippoglossoides	platessoides	RBINS DCB849	anterior	4
1345_0624_C_PL_hpe_plte	1345	624	Caudal	Pleuronectidae	Hippoglossoides	platessoides	RBINS DCB849	anterior	5
1346_0625_C_PL_hpe_plte	1346	625	Caudal	Pleuronectidae	Hippoglossoides	platessoides	RBINS DCB849	anterior	6
1347_0626_C_PL_hpe_plte	1347	626	Caudal	Pleuronectidae	Hippoglossoides	platessoides	RBINS DCB849	anterior	7
1348_0627_C_PL_hpe_plte	1348	627	Caudal	Pleuronectidae	Hippoglossoides	platessoides	RBINS DCB849	anterior	8
1349_0628_C_PL_hpe_plte	1349	628	Caudal	Pleuronectidae	Hippoglossoides	platessoides	RBINS DCB849	anterior	9
1351_0035_N_PL_pla_fles	1351	35	Cervical	Pleuronectidae	Platichthys	flesus	RBINS 23801	anterior	1
1352_0036_C_PL_pla_fles	1352	36	Cervical	Pleuronectidae	Platichthys	flesus	RBINS 23801	anterior	2
1353_0037_P_PL_pla_fles	1353	37	Precaudal	Pleuronectidae	Platichthys	flesus	RBINS 23801	anterior	1
1354_0038_P_PL_pla_fles	1354	38	Precaudal	Pleuronectidae	Platichthys	flesus	RBINS 23801	anterior	2
1355_0039_P_PL_pla_fles	1355	39	Precaudal	Pleuronectidae	Platichthys	flesus	RBINS 23801	anterior	3
1356_0040_P_PL_pla_fles	1356	40	Precaudal	Pleuronectidae	Platichthys	flesus	RBINS 23801	anterior	4
1357_0041_C_PL_pla_fles	1357	41	Caudal	Pleuronectidae	Platichthys	flesus	RBINS 23801	anterior	1
1358_0042_C_PL_pla_fles	1358	42	Caudal	Pleuronectidae	Platichthys	flesus	RBINS 23801	anterior	2
1359_0043_C_PL_pla_fles	1359	43	Caudal	Pleuronectidae	Platichthys	flesus	RBINS 23801	anterior	3
1360_0044_C_PL_pla_fles	1360	44	Caudal	Pleuronectidae	Platichthys	flesus	RBINS 23801	anterior	4
1361_0045_C_PL_pla_fles	1361	45	Caudal	Pleuronectidae	Platichthys	flesus	RBINS 23801	anterior	5
1362_0046_C_PL_pla_fles	1362	46	Caudal	Pleuronectidae	Platichthys	flesus	RBINS 23801	anterior	6
1363_0047_C_PL_pla_fles	1363	47	Caudal	Pleuronectidae	Platichthys	flesus	RBINS 23801	anterior	7
1364_0048_C_PL_pla_fles	1364	48	Caudal	Pleuronectidae	Platichthys	flesus	RBINS 23801	anterior	8
1365_0049_C_PL_pla_fles	1365	49	Caudal	Pleuronectidae	Platichthys	flesus	RBINS 23801	anterior	9
1367_0400_N_PL_lim_lima	1367	400	Cervical	Pleuronectidae	Limanda	limanda	RBINS A4 001 P60	anterior	1
1368_0401_N_PL_lim_lima	1368	401	Cervical	Pleuronectidae	Limanda	limanda	RBINS A4 001 P60	anterior	2
1369_0402_P_PL_lim_lima	1369	402	Precaudal	Pleuronectidae	Limanda	limanda	RBINS A4 001 P60	anterior	1
1370_0403_P_PL_lim_lima	1370	403	Precaudal	Pleuronectidae	Limanda	limanda	RBINS A4 001 P60	anterior	2
1371_0404_P_PL_lim_lima	1371	404	Precaudal	Pleuronectidae	Limanda	limanda	RBINS A4 001 P60	anterior	3
1372_0405_P_PL_lim_lima	1372	405	Precaudal	Pleuronectidae	Limanda	limanda	RBINS A4 001 P60	anterior	4
1373_0406_C_PL_lim_lima	1373	406	Caudal	Pleuronectidae	Limanda	limanda	RBINS A4 001 P60	anterior	1
1374_0407_C_PL_lim_lima	1374	407	Caudal	Pleuronectidae	Limanda	limanda	RBINS A4 001 P60	anterior	2
1375_0408_C_PL_lim_lima	1375	408	Caudal	Pleuronectidae	Limanda	limanda	RBINS A4 001 P60	anterior	3
1376_0409_C_PL_lim_lima	1376	409	Caudal	Pleuronectidae	Limanda	limanda	RBINS A4 001 P60	anterior	4
1377_0410_C_PL_lim_lima	1377	410	Caudal	Pleuronectidae	Limanda	limanda	RBINS A4 001 P60	anterior	5
1378_0411_C_PL_lim_lima	1378	411	Caudal	Pleuronectidae	Limanda	limanda	RBINS A4 001 P60	anterior	6
1379_0412_C_PL_lim_lima	1379	412	Caudal	Pleuronectidae	Limanda	limanda	RBINS A4 001 P60	anterior	7
1380_0413_C_PL_lim_lima	1380	413	Caudal	Pleuronectidae	Limanda	limanda	RBINS A4 001 P60	anterior	8
1381_0414_C_PL_lim_lima	1381	414	Caudal	Pleuronectidae	Limanda	limanda	RBINS A4 001 P60	anterior	9
1382_0415_C_PL_lim_lima	1382	415	Caudal	Pleuronectidae	Limanda	limanda	RBINS A4 001 P60	anterior	10
1385_0195_N_PL_ple_plta	1385	195	Cervical	Pleuronectidae	Pleuronectes	platessa	RBINS 97 003 P336	anterior	2
1386_0196_N_PL_ple_plta	1386	196	Cervical	Pleuronectidae	Pleuronectes	platessa	RBINS 97 003 P336	anterior	3
1387_0197_P_PL_ple_plta	1387	197	Precaudal	Pleuronectidae	Pleuronectes	platessa	RBINS 97 003 P336	anterior	1
1388_0198_P_PL_ple_plta	1388	198	Precaudal	Pleuronectidae	Pleuronectes	platessa	RBINS 97 003 P336	anterior	2
1389_0199_P_PL_ple_plta	1389	199	Precaudal	Pleuronectidae	Pleuronectes	platessa	RBINS 97 003 P336	anterior	3
1390_0200_P_PL_ple_plta	1390	200	Precaudal	Pleuronectidae	Pleuronectes	platessa	RBINS 97 003 P336	anterior	4
1391_0201_P_PL_ple_plta	1391	201	Precaudal	Pleuronectidae	Pleuronectes	platessa	RBINS 97 003 P336	anterior	5
1392_0202_C_PL_ple_plta	1392	202	Caudal	Pleuronectidae	Pleuronectes	platessa	RBINS 97 003 P336	anterior	1
1393_0203_C_PL_ple_plta	1393	203	Caudal	Pleuronectidae	Pleuronectes	platessa	RBINS 97 003 P336	anterior	2
1394_0204_C_PL_ple_plta	1394	204	Caudal	Pleuronectidae	Pleuronectes	platessa	RBINS 97 003 P336	anterior	3
1395_0205_C_PL_ple_plta	1395	205	Caudal	Pleuronectidae	Pleuronectes	platessa	RBINS 97 003 P336	anterior	4
1396_0206_C_PL_ple_plta	1396	206	Caudal	Pleuronectidae	Pleuronectes	platessa	RBINS 97 003 P336	anterior	5
1397_0207_C_PL_ple_plta	1397	207	Caudal	Pleuronectidae	Pleuronectes	platessa	RBINS 97 003 P336	anterior	6
1398_0208_C_PL_ple_plta	1398	208	Caudal	Pleuronectidae	Pleuronectes	platessa	RBINS 97 003 P336	anterior	7
1399_0209_C_PL_ple_plta	1399	209	Caudal	Pleuronectidae	Pleuronectes	platessa	RBINS 97 003 P336	anterior	8
1400_0210_C_PL_ple_plta	1400	210	Caudal	Pleuronectidae	Pleuronectes	platessa	RBINS 97 003 P336	anterior	9
1401_0211_C_PL_ple_plta	1401	211	Caudal	Pleuronectidae	Pleuronectes	platessa	RBINS 97 003 P336	anterior	10
1404_0548_N_PL_hpe_plte	1404	548	Cervical	Pleuronectidae	Hippoglossoides	platessoides	RBINS DCB767	anterior	2
1405_0549_N_PL_hpe_plte	1405	549	Cervical	Pleuronectidae	Hippoglossoides	platessoides	RBINS DCB767	anterior	3
1406_0550_P_PL_hpe_plte	1406	550	Precaudal	Pleuronectidae	Hippoglossoides	platessoides	RBINS DCB767	anterior	1
1407_0551_P_PL_hpe_plte	1407	551	Precaudal	Pleuronectidae	Hippoglossoides	platessoides	RBINS DCB767	anterior	2
1408_0552_P_PL_hpe_plte	1408	552	Precaudal	Pleuronectidae	Hippoglossoides	platessoides	RBINS DCB767	anterior	3
1409_0553_P_PL_hpe_plte	1409	553	Precaudal	Pleuronectidae	Hippoglossoides	platessoides	RBINS DCB767	anterior	4
1410_0554_P_PL_hpe_plte	1410	554	Precaudal	Pleuronectidae	Hippoglossoides	platessoides	RBINS DCB767	anterior	5
1411_0555_C_PL_hpe_plte	1411	555	Caudal	Pleuronectidae	Hippoglossoides	platessoides	RBINS DCB767	anterior	1
1412_0556_C_PL_hpe_plte	1412	556	Caudal	Pleuronectidae	Hippoglossoides	platessoides	RBINS DCB767	anterior	2
1413_0557_C_PL_hpe_plte	1413	557	Caudal	Pleuronectidae	Hippoglossoides	platessoides	RBINS DCB767	anterior	3
1414_0558_C_PL_hpe_plte	1414	558	Caudal	Pleuronectidae	Hippoglossoides	platessoides	RBINS DCB767	anterior	4
1415_0559_C_PL_hpe_plte	1415	559	Caudal	Pleuronectidae	Hippoglossoides	platessoides	RBINS DCB767	anterior	5
1416_0560_C_PL_hpe_plte	1416	560	Caudal	Pleuronectidae	Hippoglossoides	platessoides	RBINS DCB767	anterior	6
1417_0561_C_PL_hpe_plte	1417	561	Caudal	Pleuronectidae	Hippoglossoides	platessoides	RBINS DCB767	anterior	7
1418_0562_C_PL_hpe_plte	1418	562	Caudal	Pleuronectidae	Hippoglossoides	platessoides	RBINS DCB767	anterior	8
1419_0563_C_PL_hpe_plte	1419	563	Caudal	Pleuronectidae	Hippoglossoides	platessoides	RBINS DCB767	anterior	9
1421_0629_N_PL_hpe_plte	1421	629	Cervical	Pleuronectidae	Hippoglossoides	platessoides	RBINS DCB850	anterior	1
1422_0630_N_PL_hpe_plte	1422	630	Cervical	Pleuronectidae	Hippoglossoides	platessoides	RBINS DCB850	anterior	2
1423_0631_P_PL_hpe_plte	1423	631	Precaudal	Pleuronectidae	Hippoglossoides	platessoides	RBINS DCB850	anterior	1
1424_0632_P_PL_hpe_plte	1424	632	Precaudal	Pleuronectidae	Hippoglossoides	platessoides	RBINS DCB850	anterior	2
1425_0633_P_PL_hpe_plte	1425	633	Precaudal	Pleuronectidae	Hippoglossoides	platessoides	RBINS DCB850	anterior	3
1426_0634_P_PL_hpe_plte	1426	634	Precaudal	Pleuronectidae	Hippoglossoides	platessoides	RBINS DCB850	anterior	4
1427_0635_C_PL_hpe_plte	1427	635	Caudal	Pleuronectidae	Hippoglossoides	platessoides	RBINS DCB850	anterior	1
1428_0636_C_PL_hpe_plte	1428	636	Caudal	Pleuronectidae	Hippoglossoides	platessoides	RBINS DCB850	anterior	2
1429_0637_C_PL_hpe_plte	1429	637	Caudal	Pleuronectidae	Hippoglossoides	platessoides	RBINS DCB850	anterior	3
1430_0638_C_PL_hpe_plte	1430	638	Caudal	Pleuronectidae	Hippoglossoides	platessoides	RBINS DCB850	anterior	4
1431_0639_C_PL_hpe_plte	1431	639	Caudal	Pleuronectidae	Hippoglossoides	platessoides	RBINS DCB850	anterior	5
1433_0640_C_PL_hpe_plte	1433	640	Caudal	Pleuronectidae	Hippoglossoides	platessoides	RBINS DCB850	anterior	7
1434_0641_C_PL_hpe_plte	1434	641	Caudal	Pleuronectidae	Hippoglossoides	platessoides	RBINS DCB850	anterior	8
1435_0241_C_SC_sco_maxi	1435	241	Caudal	Scophthalmidae	Scophthalmus	maximus	RBINS A2 052 P12	anterior	7
1436_0242_C_SC_sco_maxi	1436	242	Caudal	Scophthalmidae	Scophthalmus	maximus	RBINS A2 052 P12	anterior	8
1437_0243_C_SC_sco_maxi	1437	243	Caudal	Scophthalmidae	Scophthalmus	maximus	RBINS A2 052 P12	anterior	9
1439_0019_N_SC_sco_rhom	1439	19	Cervical	Scophthalmidae	Scophthalmus	rhombus	RBINS 23664	anterior	1
1440_0020_N_SC_sco_rhom	1440	20	Cervical	Scophthalmidae	Scophthalmus	rhombus	RBINS 23664	anterior	2
1441_0021_P_SC_sco_rhom	1441	21	Precaudal	Scophthalmidae	Scophthalmus	rhombus	RBINS 23664	anterior	1
1442_0022_P_SC_sco_rhom	1442	22	Precaudal	Scophthalmidae	Scophthalmus	rhombus	RBINS 23664	anterior	2
1443_0023_P_SC_sco_rhom	1443	23	Precaudal	Scophthalmidae	Scophthalmus	rhombus	RBINS 23664	anterior	3
1444_0024_P_SC_sco_rhom	1444	24	Precaudal	Scophthalmidae	Scophthalmus	rhombus	RBINS 23664	anterior	4
1445_0025_P_SC_sco_rhom	1445	25	Precaudal	Scophthalmidae	Scophthalmus	rhombus	RBINS 23664	anterior	5
1446_0026_C_SC_sco_rhom	1446	26	Caudal	Scophthalmidae	Scophthalmus	rhombus	RBINS 23664	anterior	1
1447_0027_C_SC_sco_rhom	1447	27	Caudal	Scophthalmidae	Scophthalmus	rhombus	RBINS 23664	anterior	2
1448_0028_C_SC_sco_rhom	1448	28	Caudal	Scophthalmidae	Scophthalmus	rhombus	RBINS 23664	anterior	3
1449_0029_C_SC_sco_rhom	1449	29	Caudal	Scophthalmidae	Scophthalmus	rhombus	RBINS 23664	anterior	4
1450_0030_C_SC_sco_rhom	1450	30	Caudal	Scophthalmidae	Scophthalmus	rhombus	RBINS 23664	anterior	5
1451_0031_C_SC_sco_rhom	1451	31	Caudal	Scophthalmidae	Scophthalmus	rhombus	RBINS 23664	anterior	6
1452_0032_C_SC_sco_rhom	1452	32	Caudal	Scophthalmidae	Scophthalmus	rhombus	RBINS 23664	anterior	7
1453_0033_C_SC_sco_rhom	1453	33	Caudal	Scophthalmidae	Scophthalmus	rhombus	RBINS 23664	anterior	8
1454_0034_C_SC_sco_rhom	1454	34	Caudal	Scophthalmidae	Scophthalmus	rhombus	RBINS 23664	anterior	9
1456_0564_N_SC_lep_bosc	1456	564	Cervical	Scophthalmidae	Lepidorhombus	boscii	RBINS DCB773	anterior	1
1457_0565_N_SC_lep_bosc	1457	565	Cervical	Scophthalmidae	Lepidorhombus	boscii	RBINS DCB773	anterior	2
1458_0566_N_SC_lep_bosc	1458	566	Cervical	Scophthalmidae	Lepidorhombus	boscii	RBINS DCB773	anterior	3
1459_0567_P_SC_lep_bosc	1459	567	Precaudal	Scophthalmidae	Lepidorhombus	boscii	RBINS DCB773	anterior	1
1460_0568_P_SC_lep_bosc	1460	568	Precaudal	Scophthalmidae	Lepidorhombus	boscii	RBINS DCB773	anterior	2
1461_0569_P_SC_lep_bosc	1461	569	Precaudal	Scophthalmidae	Lepidorhombus	boscii	RBINS DCB773	anterior	3
1462_0570_P_SC_lep_bosc	1462	570	Precaudal	Scophthalmidae	Lepidorhombus	boscii	RBINS DCB773	anterior	4
1463_0571_C_SC_lep_bosc	1463	571	Caudal	Scophthalmidae	Lepidorhombus	boscii	RBINS DCB773	anterior	1
1464_0572_C_SC_lep_bosc	1464	572	Caudal	Scophthalmidae	Lepidorhombus	boscii	RBINS DCB773	anterior	2
1465_0573_C_SC_lep_bosc	1465	573	Caudal	Scophthalmidae	Lepidorhombus	boscii	RBINS DCB773	anterior	3
1466_0574_C_SC_lep_bosc	1466	574	Caudal	Scophthalmidae	Lepidorhombus	boscii	RBINS DCB773	anterior	4
1468_0593_N_PL_hpu_hipp	1468	593	Cervical	Pleuronectidae	Hippoglossus	hippoglossus	RBINS DCB845	anterior	1
1469_0594_N_PL_hpu_hipp	1469	594	Cervical	Pleuronectidae	Hippoglossus	hippoglossus	RBINS DCB845	anterior	2
1470_0595_N_PL_hpu_hipp	1470	595	Cervical	Pleuronectidae	Hippoglossus	hippoglossus	RBINS DCB845	anterior	3
1471_0596_P_PL_hpu_hipp	1471	596	Precaudal	Pleuronectidae	Hippoglossus	hippoglossus	RBINS DCB845	anterior	1
1472_0597_P_PL_hpu_hipp	1472	597	Precaudal	Pleuronectidae	Hippoglossus	hippoglossus	RBINS DCB845	anterior	2
1473_0598_P_PL_hpu_hipp	1473	598	Precaudal	Pleuronectidae	Hippoglossus	hippoglossus	RBINS DCB845	anterior	3
1474_0599_P_PL_hpu_hipp	1474	599	Precaudal	Pleuronectidae	Hippoglossus	hippoglossus	RBINS DCB845	anterior	4
1475_0600_P_PL_hpu_hipp	1475	600	Precaudal	Pleuronectidae	Hippoglossus	hippoglossus	RBINS DCB845	anterior	5
1476_0601_P_PL_hpu_hipp	1476	601	Precaudal	Pleuronectidae	Hippoglossus	hippoglossus	RBINS DCB845	anterior	6
1477_0602_P_PL_hpu_hipp	1477	602	Precaudal	Pleuronectidae	Hippoglossus	hippoglossus	RBINS DCB845	anterior	7
1478_0603_C_PL_hpu_hipp	1478	603	Caudal	Pleuronectidae	Hippoglossus	hippoglossus	RBINS DCB845	anterior	1
1479_0604_C_PL_hpu_hipp	1479	604	Caudal	Pleuronectidae	Hippoglossus	hippoglossus	RBINS DCB845	anterior	2
1480_0605_C_PL_hpu_hipp	1480	605	Caudal	Pleuronectidae	Hippoglossus	hippoglossus	RBINS DCB845	anterior	3
1481_0606_C_PL_hpu_hipp	1481	606	Caudal	Pleuronectidae	Hippoglossus	hippoglossus	RBINS DCB845	anterior	4
1482_0607_C_PL_hpu_hipp	1482	607	Caudal	Pleuronectidae	Hippoglossus	hippoglossus	RBINS DCB845	anterior	5
1483_0608_C_PL_hpu_hipp	1483	608	Caudal	Pleuronectidae	Hippoglossus	hippoglossus	RBINS DCB845	anterior	6
1484_0609_C_PL_hpu_hipp	1484	609	Caudal	Pleuronectidae	Hippoglossus	hippoglossus	RBINS DCB845	anterior	7
1485_0610_C_PL_hpu_hipp	1485	610	Caudal	Pleuronectidae	Hippoglossus	hippoglossus	RBINS DCB845	anterior	8
1486_0611_C_PL_hpu_hipp	1486	611	Caudal	Pleuronectidae	Hippoglossus	hippoglossus	RBINS DCB845	anterior	9
1487_0612_C_PL_hpu_hipp	1487	612	Caudal	Pleuronectidae	Hippoglossus	hippoglossus	RBINS DCB845	anterior	10
1489_0130_N_PL_hpu_hipp	1489	130	Cervical	Pleuronectidae	Hippoglossus	hippoglossus	RBINS 91-017-P02	anterior	1
1490_0131_N_PL_hpu_hipp	1490	131	Cervical	Pleuronectidae	Hippoglossus	hippoglossus	RBINS 91-017-P02	anterior	2
1491_0132_N_PL_hpu_hipp	1491	132	Cervical	Pleuronectidae	Hippoglossus	hippoglossus	RBINS 91-017-P02	anterior	3
1492_0133_P_PL_hpu_hipp	1492	133	Precaudal	Pleuronectidae	Hippoglossus	hippoglossus	RBINS 91-017-P02	anterior	1
1493_0134_P_PL_hpu_hipp	1493	134	Precaudal	Pleuronectidae	Hippoglossus	hippoglossus	RBINS 91-017-P02	anterior	2
1494_0135_P_PL_hpu_hipp	1494	135	Precaudal	Pleuronectidae	Hippoglossus	hippoglossus	RBINS 91-017-P02	anterior	3
1495_0136_P_PL_hpu_hipp	1495	136	Precaudal	Pleuronectidae	Hippoglossus	hippoglossus	RBINS 91-017-P02	anterior	4
1496_0137_P_PL_hpu_hipp	1496	137	Precaudal	Pleuronectidae	Hippoglossus	hippoglossus	RBINS 91-017-P02	anterior	5
1497_0138_C_PL_hpu_hipp	1497	138	Caudal	Pleuronectidae	Hippoglossus	hippoglossus	RBINS 91-017-P02	anterior	1
1498_0139_C_PL_hpu_hipp	1498	139	Caudal	Pleuronectidae	Hippoglossus	hippoglossus	RBINS 91-017-P02	anterior	2
1499_0140_C_PL_hpu_hipp	1499	140	Caudal	Pleuronectidae	Hippoglossus	hippoglossus	RBINS 91-017-P02	anterior	3
1500_0141_C_PL_hpu_hipp	1500	141	Caudal	Pleuronectidae	Hippoglossus	hippoglossus	RBINS 91-017-P02	anterior	4
1501_0142_C_PL_hpu_hipp	1501	142	Caudal	Pleuronectidae	Hippoglossus	hippoglossus	RBINS 91-017-P02	anterior	5
1502_0143_C_PL_hpu_hipp	1502	143	Caudal	Pleuronectidae	Hippoglossus	hippoglossus	RBINS 91-017-P02	anterior	6
1503_0144_C_PL_hpu_hipp	1503	144	Caudal	Pleuronectidae	Hippoglossus	hippoglossus	RBINS 91-017-P02	anterior	7
1504_0145_C_PL_hpu_hipp	1504	145	Caudal	Pleuronectidae	Hippoglossus	hippoglossus	RBINS 91-017-P02	anterior	8
1506_0244_N_SC_sco_maxi	1506	244	Cervical	Scophthalmidae	Scophthalmus	maximus	RBINS A2 052 P12	anterior	1
1507_0245_N_SC_sco_maxi	1507	245	Cervical	Scophthalmidae	Scophthalmus	maximus	RBINS A2 052 P12	anterior	2
1508_0246_P_SC_sco_maxi	1508	246	Precaudal	Scophthalmidae	Scophthalmus	maximus	RBINS A2 052 P12	anterior	1
1509_0247_P_SC_sco_maxi	1509	247	Precaudal	Scophthalmidae	Scophthalmus	maximus	RBINS A2 052 P12	anterior	2
1510_0248_P_SC_sco_maxi	1510	248	Precaudal	Scophthalmidae	Scophthalmus	maximus	RBINS A2 052 P12	anterior	3
1511_0249_P_SC_sco_maxi	1511	249	Precaudal	Scophthalmidae	Scophthalmus	maximus	RBINS A2 052 P12	anterior	4
1512_0250_C_SC_sco_maxi	1512	250	Caudal	Scophthalmidae	Scophthalmus	maximus	RBINS A2 052 P12	anterior	1
1513_0251_C_SC_sco_maxi	1513	251	Caudal	Scophthalmidae	Scophthalmus	maximus	RBINS A2 052 P12	anterior	2
1514_0252_C_SC_sco_maxi	1514	252	Caudal	Scophthalmidae	Scophthalmus	maximus	RBINS A2 052 P12	anterior	3
1515_0253_C_SC_sco_maxi	1515	253	Caudal	Scophthalmidae	Scophthalmus	maximus	RBINS A2 052 P12	anterior	4
1516_0254_C_SC_sco_maxi	1516	254	Caudal	Scophthalmidae	Scophthalmus	maximus	RBINS A2 052 P12	anterior	5
1517_0366_C_SC_sco_maxi	1517	366	Caudal	Scophthalmidae	Scophthalmus	maximus	RBINS A2 052 P12	anterior	6
1519_0100_N_SC_sco_rhom	1519	100	Cervical	Scophthalmidae	Scophthalmus	rhombus	RBINS 24823	anterior	1
1520_0101_N_SC_sco_rhom	1520	101	Cervical	Scophthalmidae	Scophthalmus	rhombus	RBINS 24823	anterior	2
1521_0102_P_SC_sco_rhom	1521	102	Precaudal	Scophthalmidae	Scophthalmus	rhombus	RBINS 24823	anterior	1
1522_0103_P_SC_sco_rhom	1522	103	Precaudal	Scophthalmidae	Scophthalmus	rhombus	RBINS 24823	anterior	2
1523_0104_P_SC_sco_rhom	1523	104	Precaudal	Scophthalmidae	Scophthalmus	rhombus	RBINS 24823	anterior	3
1524_0105_P_SC_sco_rhom	1524	105	Precaudal	Scophthalmidae	Scophthalmus	rhombus	RBINS 24823	anterior	4
1525_0106_P_SC_sco_rhom	1525	106	Precaudal	Scophthalmidae	Scophthalmus	rhombus	RBINS 24823	anterior	5
1526_0107_C_SC_sco_rhom	1526	107	Caudal	Scophthalmidae	Scophthalmus	rhombus	RBINS 24823	anterior	1
1527_0108_C_SC_sco_rhom	1527	108	Caudal	Scophthalmidae	Scophthalmus	rhombus	RBINS 24823	anterior	2
1528_0109_C_SC_sco_rhom	1528	109	Caudal	Scophthalmidae	Scophthalmus	rhombus	RBINS 24823	anterior	3
1529_0110_C_SC_sco_rhom	1529	110	Caudal	Scophthalmidae	Scophthalmus	rhombus	RBINS 24823	anterior	4
1530_0111_C_SC_sco_rhom	1530	111	Caudal	Scophthalmidae	Scophthalmus	rhombus	RBINS 24823	anterior	5
1531_0112_C_SC_sco_rhom	1531	112	Caudal	Scophthalmidae	Scophthalmus	rhombus	RBINS 24823	anterior	6
1532_0113_C_SC_sco_rhom	1532	113	Caudal	Scophthalmidae	Scophthalmus	rhombus	RBINS 24823	anterior	7
1533_0114_C_SC_sco_rhom	1533	114	Caudal	Scophthalmidae	Scophthalmus	rhombus	RBINS 24823	anterior	8
1534_0115_C_SC_sco_rhom	1534	115	Caudal	Scophthalmidae	Scophthalmus	rhombus	RBINS 24823	anterior	9
1536_0513_N_SC_lep_whif	1536	513	Cervical	Scophthalmidae	Lepidorhombus	whiffiagonis	RBINS A4-001-P-94	anterior	1
1537_0514_N_SC_lep_whif	1537	514	Cervical	Scophthalmidae	Lepidorhombus	whiffiagonis	RBINS A4-001-P-94	anterior	2
1538_0515_N_SC_lep_whif	1538	515	Cervical	Scophthalmidae	Lepidorhombus	whiffiagonis	RBINS A4-001-P-94	anterior	3
1539_0516_P_SC_lep_whif	1539	516	Precaudal	Scophthalmidae	Lepidorhombus	whiffiagonis	RBINS A4-001-P-94	anterior	1
1540_0517_P_SC_lep_whif	1540	517	Precaudal	Scophthalmidae	Lepidorhombus	whiffiagonis	RBINS A4-001-P-94	anterior	2
1541_0518_P_SC_lep_whif	1541	518	Precaudal	Scophthalmidae	Lepidorhombus	whiffiagonis	RBINS A4-001-P-94	anterior	3
1542_0519_P_SC_lep_whif	1542	519	Precaudal	Scophthalmidae	Lepidorhombus	whiffiagonis	RBINS A4-001-P-94	anterior	4
1543_0520_C_SC_lep_whif	1543	520	Caudal	Scophthalmidae	Lepidorhombus	whiffiagonis	RBINS A4-001-P-94	anterior	1
1544_0521_C_SC_lep_whif	1544	521	Caudal	Scophthalmidae	Lepidorhombus	whiffiagonis	RBINS A4-001-P-94	anterior	2
1545_0522_C_SC_lep_whif	1545	522	Caudal	Scophthalmidae	Lepidorhombus	whiffiagonis	RBINS A4-001-P-94	anterior	3
1546_0523_C_SC_lep_whif	1546	523	Caudal	Scophthalmidae	Lepidorhombus	whiffiagonis	RBINS A4-001-P-94	anterior	4
1547_0524_C_SC_lep_whif	1547	524	Caudal	Scophthalmidae	Lepidorhombus	whiffiagonis	RBINS A4-001-P-94	anterior	5
1548_0525_C_SC_lep_whif	1548	525	Caudal	Scophthalmidae	Lepidorhombus	whiffiagonis	RBINS A4-001-P-94	anterior	6
1549_0526_C_SC_lep_whif	1549	526	Caudal	Scophthalmidae	Lepidorhombus	whiffiagonis	RBINS A4-001-P-94	anterior	7
1550_0527_C_SC_lep_whif	1550	527	Caudal	Scophthalmidae	Lepidorhombus	whiffiagonis	RBINS A4-001-P-94	anterior	8
1551_0528_C_SC_lep_whif	1551	528	Caudal	Scophthalmidae	Lepidorhombus	whiffiagonis	RBINS A4-001-P-94	anterior	9
1553_0050_N_PL_mic_kitt	1553	50	Cervical	Pleuronectidae	Microstomus	kitt	RBINS 23881	anterior	1
1554_0051_N_PL_mic_kitt	1554	51	Cervical	Pleuronectidae	Microstomus	kitt	RBINS 23881	anterior	2
1555_0052_N_PL_mic_kitt	1555	52	Cervical	Pleuronectidae	Microstomus	kitt	RBINS 23881	anterior	3
1556_0053_P_PL_mic_kitt	1556	53	Precaudal	Pleuronectidae	Microstomus	kitt	RBINS 23881	anterior	1
1557_0054_P_PL_mic_kitt	1557	54	Precaudal	Pleuronectidae	Microstomus	kitt	RBINS 23881	anterior	2
1558_0055_P_PL_mic_kitt	1558	55	Precaudal	Pleuronectidae	Microstomus	kitt	RBINS 23881	anterior	3
1559_0056_P_PL_mic_kitt	1559	56	Precaudal	Pleuronectidae	Microstomus	kitt	RBINS 23881	anterior	4
1560_0057_P_PL_mic_kitt	1560	57	Precaudal	Pleuronectidae	Microstomus	kitt	RBINS 23881	anterior	5
1561_0058_C_PL_mic_kitt	1561	58	Caudal	Pleuronectidae	Microstomus	kitt	RBINS 23881	anterior	1
1562_0059_C_PL_mic_kitt	1562	59	Caudal	Pleuronectidae	Microstomus	kitt	RBINS 23881	anterior	2
1563_0060_C_PL_mic_kitt	1563	60	Caudal	Pleuronectidae	Microstomus	kitt	RBINS 23881	anterior	3
1564_0061_C_PL_mic_kitt	1564	61	Caudal	Pleuronectidae	Microstomus	kitt	RBINS 23881	anterior	4
1565_0062_C_PL_mic_kitt	1565	62	Caudal	Pleuronectidae	Microstomus	kitt	RBINS 23881	anterior	5
1566_0063_C_PL_mic_kitt	1566	63	Caudal	Pleuronectidae	Microstomus	kitt	RBINS 23881	anterior	6
1567_0064_C_PL_mic_kitt	1567	64	Caudal	Pleuronectidae	Microstomus	kitt	RBINS 23881	anterior	7
1568_0065_C_PL_mic_kitt	1568	65	Caudal	Pleuronectidae	Microstomus	kitt	RBINS 23881	anterior	8
1569_0066_C_PL_mic_kitt	1569	66	Caudal	Pleuronectidae	Microstomus	kitt	RBINS 23881	anterior	9
1570_0067_C_PL_mic_kitt	1570	67	Caudal	Pleuronectidae	Microstomus	kitt	RBINS 23881	anterior	10
1571_0068_C_PL_mic_kitt	1571	68	Caudal	Pleuronectidae	Microstomus	kitt	RBINS 23881	anterior	11
1573_0497_N_PL_pla_fles	1573	497	Cervical	Pleuronectidae	Platichthys	flesus	RBINS A4-001-P36	anterior	1
1574_0498_N_PL_pla_fles	1574	498	Cervical	Pleuronectidae	Platichthys	flesus	RBINS A4-001-P36	anterior	2
1575_0499_P_PL_pla_fles	1575	499	Precaudal	Pleuronectidae	Platichthys	flesus	RBINS A4-001-P36	anterior	1
1576_0500_P_PL_pla_fles	1576	500	Precaudal	Pleuronectidae	Platichthys	flesus	RBINS A4-001-P36	anterior	2
1577_0501_P_PL_pla_fles	1577	501	Precaudal	Pleuronectidae	Platichthys	flesus	RBINS A4-001-P36	anterior	3
1578_0502_P_PL_pla_fles	1578	502	Precaudal	Pleuronectidae	Platichthys	flesus	RBINS A4-001-P36	anterior	4
1579_0503_P_PL_pla_fles	1579	503	Precaudal	Pleuronectidae	Platichthys	flesus	RBINS A4-001-P36	anterior	5
1580_0504_P_PL_pla_fles	1580	504	Precaudal	Pleuronectidae	Platichthys	flesus	RBINS A4-001-P36	anterior	6
1581_0505_C_PL_pla_fles	1581	505	Caudal	Pleuronectidae	Platichthys	flesus	RBINS A4-001-P36	anterior	1
1582_0506_C_PL_pla_fles	1582	506	Caudal	Pleuronectidae	Platichthys	flesus	RBINS A4-001-P36	anterior	2
1583_0507_C_PL_pla_fles	1583	507	Caudal	Pleuronectidae	Platichthys	flesus	RBINS A4-001-P36	anterior	3
1584_0508_C_PL_pla_fles	1584	508	Caudal	Pleuronectidae	Platichthys	flesus	RBINS A4-001-P36	anterior	4
1585_0509_C_PL_pla_fles	1585	509	Caudal	Pleuronectidae	Platichthys	flesus	RBINS A4-001-P36	anterior	5
1586_0510_C_PL_pla_fles	1586	510	Caudal	Pleuronectidae	Platichthys	flesus	RBINS A4-001-P36	anterior	6
1587_0511_C_PL_pla_fles	1587	511	Caudal	Pleuronectidae	Platichthys	flesus	RBINS A4-001-P36	anterior	7
1588_0512_C_PL_pla_fles	1588	512	Caudal	Pleuronectidae	Platichthys	flesus	RBINS A4-001-P36	anterior	8
1590_0465_N_PL_pla_fles	1590	465	Cervical	Pleuronectidae	Platichthys	flesus	RBINS A4-001-P-125	anterior	1
1592_0467_P_PL_pla_fles	1592	467	Precaudal	Pleuronectidae	Platichthys	flesus	RBINS A4-001-P-125	anterior	1
1593_0468_P_PL_pla_fles	1593	468	Precaudal	Pleuronectidae	Platichthys	flesus	RBINS A4-001-P-125	anterior	2
1594_0469_P_PL_pla_fles	1594	469	Precaudal	Pleuronectidae	Platichthys	flesus	RBINS A4-001-P-125	anterior	3
1595_0470_P_PL_pla_fles	1595	470	Precaudal	Pleuronectidae	Platichthys	flesus	RBINS A4-001-P-125	anterior	4
1596_0471_C_PL_pla_fles	1596	471	Caudal	Pleuronectidae	Platichthys	flesus	RBINS A4-001-P-125	anterior	1
1597_0472_C_PL_pla_fles	1597	472	Caudal	Pleuronectidae	Platichthys	flesus	RBINS A4-001-P-125	anterior	2
1598_0473_C_PL_pla_fles	1598	473	Caudal	Pleuronectidae	Platichthys	flesus	RBINS A4-001-P-125	anterior	3
1599_0474_C_PL_pla_fles	1599	474	Caudal	Pleuronectidae	Platichthys	flesus	RBINS A4-001-P-125	anterior	4
1600_0475_C_PL_pla_fles	1600	475	Caudal	Pleuronectidae	Platichthys	flesus	RBINS A4-001-P-125	anterior	5
1601_0476_C_PL_pla_fles	1601	476	Caudal	Pleuronectidae	Platichthys	flesus	RBINS A4-001-P-125	anterior	6
1602_0477_C_PL_pla_fles	1602	477	Caudal	Pleuronectidae	Platichthys	flesus	RBINS A4-001-P-125	anterior	7
1603_0478_C_PL_pla_fles	1603	478	Caudal	Pleuronectidae	Platichthys	flesus	RBINS A4-001-P-125	anterior	8
1604_0479_C_PL_pla_fles	1604	479	Caudal	Pleuronectidae	Platichthys	flesus	RBINS A4-001-P-125	anterior	9
1605_0585_C_CI_cit_ling	1605	585	Caudal	Citharidae	Citharus	linguatula	RBINS DCB842	anterior	2
1606_0586_C_CI_cit_ling	1606	586	Caudal	Citharidae	Citharus	linguatula	RBINS DCB842	anterior	3
1607_0587_C_CI_cit_ling	1607	587	Caudal	Citharidae	Citharus	linguatula	RBINS DCB842	anterior	4
1608_0588_C_CI_cit_ling	1608	588	Caudal	Citharidae	Citharus	linguatula	RBINS DCB842	anterior	5
1609_0589_C_CI_cit_ling	1609	589	Caudal	Citharidae	Citharus	linguatula	RBINS DCB842	anterior	6
1610_0590_C_CI_cit_ling	1610	590	Caudal	Citharidae	Citharus	linguatula	RBINS DCB842	anterior	7
1611_0591_C_CI_cit_ling	1611	591	Caudal	Citharidae	Citharus	linguatula	RBINS DCB842	anterior	8
1612_0592_C_CI_cit_ling	1612	592	Caudal	Citharidae	Citharus	linguatula	RBINS DCB842	anterior	9
1614_0305_N_BO_arn_late	1614	305	Cervical	Bothidae	Arnoglossus	laterna	RBINS A2-038-P-0018	anterior	1
1615_0306_N_BO_arn_late	1615	306	Cervical	Bothidae	Arnoglossus	laterna	RBINS A2-038-P-0018	anterior	2
1616_0307_N_BO_arn_late	1616	307	Cervical	Bothidae	Arnoglossus	laterna	RBINS A2-038-P-0018	anterior	3
1617_0308_P_BO_arn_late	1617	308	Precaudal	Bothidae	Arnoglossus	laterna	RBINS A2-038-P-0018	anterior	1
1618_0309_P_BO_arn_late	1618	309	Precaudal	Bothidae	Arnoglossus	laterna	RBINS A2-038-P-0018	anterior	2
1619_0310_P_BO_arn_late	1619	310	Precaudal	Bothidae	Arnoglossus	laterna	RBINS A2-038-P-0018	anterior	3
1620_0311_P_BO_arn_late	1620	311	Precaudal	Bothidae	Arnoglossus	laterna	RBINS A2-038-P-0018	anterior	4
1621_0312_P_BO_arn_late	1621	312	Precaudal	Bothidae	Arnoglossus	laterna	RBINS A2-038-P-0018	anterior	5
1622_0313_C_BO_arn_late	1622	313	Caudal	Bothidae	Arnoglossus	laterna	RBINS A2-038-P-0018	anterior	1
1623_0314_C_BO_arn_late	1623	314	Caudal	Bothidae	Arnoglossus	laterna	RBINS A2-038-P-0018	anterior	2
1624_0315_C_BO_arn_late	1624	315	Caudal	Bothidae	Arnoglossus	laterna	RBINS A2-038-P-0018	anterior	3
1625_0316_C_BO_arn_late	1625	316	Caudal	Bothidae	Arnoglossus	laterna	RBINS A2-038-P-0018	anterior	4
1626_0317_C_BO_arn_late	1626	317	Caudal	Bothidae	Arnoglossus	laterna	RBINS A2-038-P-0018	anterior	5
1627_0318_C_BO_arn_late	1627	318	Caudal	Bothidae	Arnoglossus	laterna	RBINS A2-038-P-0018	anterior	6
1628_0319_C_BO_arn_late	1628	319	Caudal	Bothidae	Arnoglossus	laterna	RBINS A2-038-P-0018	anterior	7
1630_0351_N_SO_sol_lasc	1630	351	Cervical	Soleidae	Solea	lascaris	RBINS A2-057-P-52	anterior	1
1631_0352_N_SO_sol_lasc	1631	352	Cervical	Soleidae	Solea	lascaris	RBINS A2-057-P-52	anterior	2
1632_0353_C_SO_sol_lasc	1632	353	Cervical	Soleidae	Solea	lascaris	RBINS A2-057-P-52	anterior	3
1633_0354_P_SO_sol_lasc	1633	354	Precaudal	Soleidae	Solea	lascaris	RBINS A2-057-P-52	anterior	1
1634_0355_C_SO_sol_lasc	1634	355	Caudal	Soleidae	Solea	lascaris	RBINS A2-057-P-52	anterior	1
1635_0356_C_SO_sol_lasc	1635	356	Caudal	Soleidae	Solea	lascaris	RBINS A2-057-P-52	anterior	2
1636_0357_C_SO_sol_lasc	1636	357	Caudal	Soleidae	Solea	lascaris	RBINS A2-057-P-52	anterior	3
1637_0358_C_SO_sol_lasc	1637	358	Caudal	Soleidae	Solea	lascaris	RBINS A2-057-P-52	anterior	4
1638_0359_C_SO_sol_lasc	1638	359	Caudal	Soleidae	Solea	lascaris	RBINS A2-057-P-52	anterior	5
1639_0360_C_SO_sol_lasc	1639	360	Caudal	Soleidae	Solea	lascaris	RBINS A2-057-P-52	anterior	6
1640_0361_C_SO_sol_lasc	1640	361	Caudal	Soleidae	Solea	lascaris	RBINS A2-057-P-52	anterior	7
1641_0362_C_SO_sol_lasc	1641	362	Caudal	Soleidae	Solea	lascaris	RBINS A2-057-P-52	anterior	8
1642_0363_C_SO_sol_lasc	1642	363	Caudal	Soleidae	Solea	lascaris	RBINS A2-057-P-52	anterior	9
1643_0364_C_SO_sol_lasc	1643	364	Caudal	Soleidae	Solea	lascaris	RBINS A2-057-P-52	anterior	10
1646_0270_N_SO_sol_sole	1646	270	Cervical	Soleidae	Solea	solea	RBINS A2-019-P-48	anterior	1
1647_0271_N_SO_sol_sole	1647	271	Cervical	Soleidae	Solea	solea	RBINS A2-019-P-48	anterior	2
1648_0272_P_SO_sol_sole	1648	272	Precaudal	Soleidae	Solea	solea	RBINS A2-019-P-48	anterior	1
1649_0273_C_SO_sol_sole	1649	273	Caudal	Soleidae	Solea	solea	RBINS A2-019-P-48	anterior	1
1650_0274_C_SO_sol_sole	1650	274	Caudal	Soleidae	Solea	solea	RBINS A2-019-P-48	anterior	2
1651_0275_C_SO_sol_sole	1651	275	Caudal	Soleidae	Solea	solea	RBINS A2-019-P-48	anterior	3
1652_0276_C_SO_sol_sole	1652	276	Caudal	Soleidae	Solea	solea	RBINS A2-019-P-48	anterior	4
1653_0277_C_SO_sol_sole	1653	277	Caudal	Soleidae	Solea	solea	RBINS A2-019-P-48	anterior	5
1654_0278_C_SO_sol_sole	1654	278	Caudal	Soleidae	Solea	solea	RBINS A2-019-P-48	anterior	6
1655_0279_C_SO_sol_sole	1655	279	Caudal	Soleidae	Solea	solea	RBINS A2-019-P-48	anterior	7
1656_0280_C_SO_sol_sole	1656	280	Caudal	Soleidae	Solea	solea	RBINS A2-019-P-48	anterior	8
1657_0281_C_SO_sol_sole	1657	281	Caudal	Soleidae	Solea	solea	RBINS A2-019-P-48	anterior	9
1658_0282_C_SO_sol_sole	1658	282	Caudal	Soleidae	Solea	solea	RBINS A2-019-P-48	anterior	10
1659_0283_C_SO_sol_sole	1659	283	Caudal	Soleidae	Solea	solea	RBINS A2-019-P-48	anterior	11
1660_0284_C_SO_sol_sole	1660	284	Caudal	Soleidae	Solea	solea	RBINS A2-019-P-48	anterior	12
1661_0285_C_SO_sol_sole	1661	285	Caudal	Soleidae	Solea	solea	RBINS A2-019-P-48	anterior	13
1662_0286_C_SO_sol_sole	1662	286	Caudal	Soleidae	Solea	solea	RBINS A2-019-P-48	anterior	14
1667_0001_N_SO_bug_lute	1667	1	Cervical	Soleidae	Buglossidium	luteum	RBINS 23080	anterior	1
1668_0002_N_SO_bug_lute	1668	2	Cervical	Soleidae	Buglossidium	luteum	RBINS 23080	anterior	2
1669_0003_C_SO_bug_lute	1669	3	Caudal	Soleidae	Buglossidium	luteum	RBINS 23080	anterior	1
1670_0004_C_SO_bug_lute	1670	4	Caudal	Soleidae	Buglossidium	luteum	RBINS 23080	anterior	2
1671_0005_C_SO_bug_lute	1671	5	Caudal	Soleidae	Buglossidium	luteum	RBINS 23080	anterior	3
1672_0006_C_SO_bug_lute	1672	6	Caudal	Soleidae	Buglossidium	luteum	RBINS 23080	anterior	4
1673_0007_C_SO_bug_lute	1673	7	Caudal	Soleidae	Buglossidium	luteum	RBINS 23080	anterior	5
1674_0008_C_SO_bug_lute	1674	8	Caudal	Soleidae	Buglossidium	luteum	RBINS 23080	anterior	6
1675_0009_C_SO_bug_lute	1675	9	Caudal	Soleidae	Buglossidium	luteum	RBINS 23080	anterior	7
1676_0010_C_SO_bug_lute	1676	10	Caudal	Soleidae	Buglossidium	luteum	RBINS 23080	anterior	8
1677_0011_C_SO_bug_lute	1677	11	Caudal	Soleidae	Buglossidium	luteum	RBINS 23080	anterior	9
1678_0012_C_SO_bug_lute	1678	12	Caudal	Soleidae	Buglossidium	luteum	RBINS 23080	anterior	10
1679_0013_C_SO_bug_lute	1679	13	Caudal	Soleidae	Buglossidium	luteum	RBINS 23080	anterior	11
1680_0014_C_SO_bug_lute	1680	14	Caudal	Soleidae	Buglossidium	luteum	RBINS 23080	anterior	12
1681_0015_C_SO_bug_lute	1681	15	Caudal	Soleidae	Buglossidium	luteum	RBINS 23080	anterior	13
1682_0016_C_SO_bug_lute	1682	16	Caudal	Soleidae	Buglossidium	luteum	RBINS 23080	anterior	14
1683_0017_C_SO_bug_lute	1683	17	Caudal	Soleidae	Buglossidium	luteum	RBINS 23080	anterior	15
1684_0018_C_SO_bug_lute	1684	18	Caudal	Soleidae	Buglossidium	luteum	RBINS 23080	anterior	16
1686_0116_C_SO_dic_hexo	1686	116	Caudal	Soleidae	Dicologlossa	hexophthalma	RBINS 88-19-P-107	anterior	1
1687_0117_C_SO_dic_hexo	1687	117	Caudal	Soleidae	Dicologlossa	hexophthalma	RBINS 88-19-P-107	anterior	2
1688_0118_C_SO_dic_hexo	1688	118	Caudal	Soleidae	Dicologlossa	hexophthalma	RBINS 88-19-P-107	anterior	3
1690_0575_N_CI_cit_ling	1690	575	Cervical	Citharidae	Citharus	linguatula	RBINS DCB842	anterior	1
1691_0576_N_CI_cit_ling	1691	576	Cervical	Citharidae	Citharus	linguatula	RBINS DCB842	anterior	2
1692_0577_N_CI_cit_ling	1692	577	Cervical	Citharidae	Citharus	linguatula	RBINS DCB842	anterior	3
1693_0578_P_CI_cit_ling	1693	578	Precaudal	Citharidae	Citharus	linguatula	RBINS DCB842	anterior	1
1694_0579_P_CI_cit_ling	1694	579	Precaudal	Citharidae	Citharus	linguatula	RBINS DCB842	anterior	2
1695_0580_P_CI_cit_ling	1695	580	Precaudal	Citharidae	Citharus	linguatula	RBINS DCB842	anterior	3
1696_0581_P_CI_cit_ling	1696	581	Precaudal	Citharidae	Citharus	linguatula	RBINS DCB842	anterior	4
1697_0582_P_CI_cit_ling	1697	582	Precaudal	Citharidae	Citharus	linguatula	RBINS DCB842	anterior	5
1698_0583_P_CI_cit_ling	1698	583	Precaudal	Citharidae	Citharus	linguatula	RBINS DCB842	anterior	6
1699_0584_C_CI_cit_ling	1699	584	Caudal	Citharidae	Citharus	linguatula	RBINS DCB842	anterior	1
1701_0448_N_PL_mic_kitt	1701	448	Cervical	Pleuronectidae	Microstomus	kitt	RBINS A4-001-P-0088	anterior	1
1702_0449_N_PL_mic_kitt	1702	449	Cervical	Pleuronectidae	Microstomus	kitt	RBINS A4-001-P-0088	anterior	2
1703_0450_N_PL_mic_kitt	1703	450	Cervical	Pleuronectidae	Microstomus	kitt	RBINS A4-001-P-0088	anterior	3
1704_0451_P_PL_mic_kitt	1704	451	Precaudal	Pleuronectidae	Microstomus	kitt	RBINS A4-001-P-0088	anterior	1
1705_0452_P_PL_mic_kitt	1705	452	Precaudal	Pleuronectidae	Microstomus	kitt	RBINS A4-001-P-0088	anterior	2
1706_0453_P_PL_mic_kitt	1706	453	Precaudal	Pleuronectidae	Microstomus	kitt	RBINS A4-001-P-0088	anterior	3
1707_0454_P_PL_mic_kitt	1707	454	Precaudal	Pleuronectidae	Microstomus	kitt	RBINS A4-001-P-0088	anterior	4
1708_0455_C_PL_mic_kitt	1708	455	Caudal	Pleuronectidae	Microstomus	kitt	RBINS A4-001-P-0088	anterior	1
1709_0456_C_PL_mic_kitt	1709	456	Caudal	Pleuronectidae	Microstomus	kitt	RBINS A4-001-P-0088	anterior	2
1710_0457_C_PL_mic_kitt	1710	457	Caudal	Pleuronectidae	Microstomus	kitt	RBINS A4-001-P-0088	anterior	3
1711_0458_C_PL_mic_kitt	1711	458	Caudal	Pleuronectidae	Microstomus	kitt	RBINS A4-001-P-0088	anterior	4
1712_0459_C_PL_mic_kitt	1712	459	Caudal	Pleuronectidae	Microstomus	kitt	RBINS A4-001-P-0088	anterior	5
1713_0460_C_PL_mic_kitt	1713	460	Caudal	Pleuronectidae	Microstomus	kitt	RBINS A4-001-P-0088	anterior	6
1714_0461_C_PL_mic_kitt	1714	461	Caudal	Pleuronectidae	Microstomus	kitt	RBINS A4-001-P-0088	anterior	7
1715_0462_C_PL_mic_kitt	1715	462	Caudal	Pleuronectidae	Microstomus	kitt	RBINS A4-001-P-0088	anterior	8
1716_0463_C_PL_mic_kitt	1716	463	Caudal	Pleuronectidae	Microstomus	kitt	RBINS A4-001-P-0088	anterior	9
1717_0464_C_PL_mic_kitt	1717	464	Caudal	Pleuronectidae	Microstomus	kitt	RBINS A4-001-P-0088	anterior	10
1719_0146_N_PL_gly_cyno	1719	146	Cervical	Pleuronectidae	Glyptocephalus	cynoglossus	RBINS 91-017-P-56	anterior	1
1720_0147_P_PL_gly_cyno	1720	147	Precaudal	Pleuronectidae	Glyptocephalus	cynoglossus	RBINS 91-017-P-56	anterior	1
1721_0148_P_PL_gly_cyno	1721	148	Precaudal	Pleuronectidae	Glyptocephalus	cynoglossus	RBINS 91-017-P-56	anterior	2
1722_0149_P_PL_gly_cyno	1722	149	Precaudal	Pleuronectidae	Glyptocephalus	cynoglossus	RBINS 91-017-P-56	anterior	3
1723_0150_C_PL_gly_cyno	1723	150	Caudal	Pleuronectidae	Glyptocephalus	cynoglossus	RBINS 91-017-P-56	anterior	1
1724_0151_C_PL_gly_cyno	1724	151	Caudal	Pleuronectidae	Glyptocephalus	cynoglossus	RBINS 91-017-P-56	anterior	2
1725_0152_C_PL_gly_cyno	1725	152	Caudal	Pleuronectidae	Glyptocephalus	cynoglossus	RBINS 91-017-P-56	anterior	3
1726_0153_C_PL_gly_cyno	1726	153	Caudal	Pleuronectidae	Glyptocephalus	cynoglossus	RBINS 91-017-P-56	anterior	4
1727_0154_C_PL_gly_cyno	1727	154	Caudal	Pleuronectidae	Glyptocephalus	cynoglossus	RBINS 91-017-P-56	anterior	5
1728_0155_C_PL_gly_cyno	1728	155	Caudal	Pleuronectidae	Glyptocephalus	cynoglossus	RBINS 91-017-P-56	anterior	6
1729_0156_C_PL_gly_cyno	1729	156	Caudal	Pleuronectidae	Glyptocephalus	cynoglossus	RBINS 91-017-P-56	anterior	7
1730_0157_C_PL_gly_cyno	1730	157	Caudal	Pleuronectidae	Glyptocephalus	cynoglossus	RBINS 91-017-P-56	anterior	8
1731_0158_C_PL_gly_cyno	1731	158	Caudal	Pleuronectidae	Glyptocephalus	cynoglossus	RBINS 91-017-P-56	anterior	9
1732_0159_C_PL_gly_cyno	1732	159	Caudal	Pleuronectidae	Glyptocephalus	cynoglossus	RBINS 91-017-P-56	anterior	10
1733_0160_C_PL_gly_cyno	1733	160	Caudal	Pleuronectidae	Glyptocephalus	cynoglossus	RBINS 91-017-P-56	anterior	11
1735_0336_N_SO_sol_lasc	1735	336	Cervical	Soleidae	Solea	lascaris	RBINS A2-057-P-51	anterior	1
1736_0337_N_SO_sol_lasc	1736	337	Cervical	Soleidae	Solea	lascaris	RBINS A2-057-P-51	anterior	2
1737_0338_P_SO_sol_lasc	1737	338	Precaudal	Soleidae	Solea	lascaris	RBINS A2-057-P-51	anterior	1
1738_0339_C_SO_sol_lasc	1738	339	Caudal	Soleidae	Solea	lascaris	RBINS A2-057-P-51	anterior	1
1739_0340_C_SO_sol_lasc	1739	340	Caudal	Soleidae	Solea	lascaris	RBINS A2-057-P-51	anterior	2
1740_0341_C_SO_sol_lasc	1740	341	Caudal	Soleidae	Solea	lascaris	RBINS A2-057-P-51	anterior	3
1741_0342_C_SO_sol_lasc	1741	342	Caudal	Soleidae	Solea	lascaris	RBINS A2-057-P-51	anterior	4
1742_0343_C_SO_sol_lasc	1742	343	Caudal	Soleidae	Solea	lascaris	RBINS A2-057-P-51	anterior	5
1743_0344_C_SO_sol_lasc	1743	344	Caudal	Soleidae	Solea	lascaris	RBINS A2-057-P-51	anterior	6
1744_0345_C_SO_sol_lasc	1744	345	Caudal	Soleidae	Solea	lascaris	RBINS A2-057-P-51	anterior	7
1745_0346_C_SO_sol_lasc	1745	346	Caudal	Soleidae	Solea	lascaris	RBINS A2-057-P-51	anterior	8
1746_0347_C_SO_sol_lasc	1746	347	Caudal	Soleidae	Solea	lascaris	RBINS A2-057-P-51	anterior	9
1747_0348_C_SO_sol_lasc	1747	348	Caudal	Soleidae	Solea	lascaris	RBINS A2-057-P-51	anterior	10
1748_0349_C_SO_sol_lasc	1748	349	Caudal	Soleidae	Solea	lascaris	RBINS A2-057-P-51	anterior	11
1749_0350_C_SO_sol_lasc	1749	350	Caudal	Soleidae	Solea	lascaris	RBINS A2-057-P-51	anterior	12
1751_0480_N_SO_sol_sole	1751	480	Cervical	Soleidae	Solea	solea	RBINS A4-001-P-133	anterior	1
1752_0481_N_SO_sol_sole	1752	481	Cervical	Soleidae	Solea	solea	RBINS A4-001-P-133	anterior	2
1753_0482_P_SO_sol_sole	1753	482	Precaudal	Soleidae	Solea	solea	RBINS A4-001-P-133	anterior	1
1754_0483_C_SO_sol_sole	1754	483	Caudal	Soleidae	Solea	solea	RBINS A4-001-P-133	anterior	1
1755_0484_C_SO_sol_sole	1755	484	Caudal	Soleidae	Solea	solea	RBINS A4-001-P-133	anterior	2
1756_0485_C_SO_sol_sole	1756	485	Caudal	Soleidae	Solea	solea	RBINS A4-001-P-133	anterior	3
1757_0486_C_SO_sol_sole	1757	486	Caudal	Soleidae	Solea	solea	RBINS A4-001-P-133	anterior	4
1758_0487_C_SO_sol_sole	1758	487	Caudal	Soleidae	Solea	solea	RBINS A4-001-P-133	anterior	6
1759_0488_C_SO_sol_sole	1759	488	Caudal	Soleidae	Solea	solea	RBINS A4-001-P-133	anterior	5
1760_0489_C_SO_sol_sole	1760	489	Caudal	Soleidae	Solea	solea	RBINS A4-001-P-133	anterior	7
1761_0490_C_SO_sol_sole	1761	490	Caudal	Soleidae	Solea	solea	RBINS A4-001-P-133	anterior	8
1762_0491_C_SO_sol_sole	1762	491	Caudal	Soleidae	Solea	solea	RBINS A4-001-P-133	anterior	9
1763_0492_C_SO_sol_sole	1763	492	Caudal	Soleidae	Solea	solea	RBINS A4-001-P-133	anterior	10
1764_0493_C_SO_sol_sole	1764	493	Caudal	Soleidae	Solea	solea	RBINS A4-001-P-133	anterior	11
1765_0494_C_SO_sol_sole	1765	494	Caudal	Soleidae	Solea	solea	RBINS A4-001-P-133	anterior	12
1766_0495_C_SO_sol_sole	1766	495	Caudal	Soleidae	Solea	solea	RBINS A4-001-P-133	anterior	13
1769_0289_N_SC_sco_maxi	1769	289	Cervical	Scophthalmidae	Scophthalmus	maximus	RBINS A2-023-P-02	anterior	1
1770_0290_N_SC_sco_maxi	1770	290	Cervical	Scophthalmidae	Scophthalmus	maximus	RBINS A2-023-P-02	anterior	2
1771_0291_P_SC_sco_maxi	1771	291	Precaudal	Scophthalmidae	Scophthalmus	maximus	RBINS A2-023-P-02	anterior	1
1772_0292_P_SC_sco_maxi	1772	292	Precaudal	Scophthalmidae	Scophthalmus	maximus	RBINS A2-023-P-02	anterior	2
1773_0293_P_SC_sco_maxi	1773	293	Precaudal	Scophthalmidae	Scophthalmus	maximus	RBINS A2-023-P-02	anterior	3
1774_0294_P_SC_sco_maxi	1774	294	Precaudal	Scophthalmidae	Scophthalmus	maximus	RBINS A2-023-P-02	anterior	4
1775_0295_C_SC_sco_maxi	1775	295	Caudal	Scophthalmidae	Scophthalmus	maximus	RBINS A2-023-P-02	anterior	1
1776_0296_C_SC_sco_maxi	1776	296	Caudal	Scophthalmidae	Scophthalmus	maximus	RBINS A2-023-P-02	anterior	2
1777_0297_C_SC_sco_maxi	1777	297	Caudal	Scophthalmidae	Scophthalmus	maximus	RBINS A2-023-P-02	anterior	3
1778_0298_C_SC_sco_maxi	1778	298	Caudal	Scophthalmidae	Scophthalmus	maximus	RBINS A2-023-P-02	anterior	4
1779_0299_C_SC_sco_maxi	1779	299	Caudal	Scophthalmidae	Scophthalmus	maximus	RBINS A2-023-P-02	anterior	5
1780_0300_C_SC_sco_maxi	1780	300	Caudal	Scophthalmidae	Scophthalmus	maximus	RBINS A2-023-P-02	anterior	6
1781_0301_C_SC_sco_maxi	1781	301	Caudal	Scophthalmidae	Scophthalmus	maximus	RBINS A2-023-P-02	anterior	7
1782_0302_C_SC_sco_maxi	1782	302	Caudal	Scophthalmidae	Scophthalmus	maximus	RBINS A2-023-P-02	anterior	8
1783_0303_C_SC_sco_maxi	1783	303	Caudal	Scophthalmidae	Scophthalmus	maximus	RBINS A2-023-P-02	anterior	9
1784_0304_C_SC_sco_maxi	1784	304	Caudal	Scophthalmidae	Scophthalmus	maximus	RBINS A2-023-P-02	anterior	10
1786_0320_N_BO_arn_late	1786	320	Cervical	Bothidae	Arnoglossus	laterna	RBINS A2-038-P-17	anterior	1
1787_0321_N_BO_arn_late	1787	321	Cervical	Bothidae	Arnoglossus	laterna	RBINS A2-038-P-17	anterior	2
1788_0322_N_BO_arn_late	1788	322	Cervical	Bothidae	Arnoglossus	laterna	RBINS A2-038-P-17	anterior	3
1789_0323_P_BO_arn_late	1789	323	Precaudal	Bothidae	Arnoglossus	laterna	RBINS A2-038-P-17	anterior	1
1790_0324_P_BO_arn_late	1790	324	Precaudal	Bothidae	Arnoglossus	laterna	RBINS A2-038-P-17	anterior	2
1791_0325_P_BO_arn_late	1791	325	Precaudal	Bothidae	Arnoglossus	laterna	RBINS A2-038-P-17	anterior	3
1792_0326_C_BO_arn_late	1792	326	Caudal	Bothidae	Arnoglossus	laterna	RBINS A2-038-P-17	anterior	1
1793_0327_C_BO_arn_late	1793	327	Caudal	Bothidae	Arnoglossus	laterna	RBINS A2-038-P-17	anterior	2
1794_0328_C_BO_arn_late	1794	328	Caudal	Bothidae	Arnoglossus	laterna	RBINS A2-038-P-17	anterior	3
1795_0329_C_BO_arn_late	1795	329	Caudal	Bothidae	Arnoglossus	laterna	RBINS A2-038-P-17	anterior	4
1796_0330_C_BO_arn_late	1796	330	Caudal	Bothidae	Arnoglossus	laterna	RBINS A2-038-P-17	anterior	5
1797_0331_C_BO_arn_late	1797	331	Caudal	Bothidae	Arnoglossus	laterna	RBINS A2-038-P-17	anterior	6
1798_0332_C_BO_arn_late	1798	332	Caudal	Bothidae	Arnoglossus	laterna	RBINS A2-038-P-17	anterior	7
1799_0333_C_BO_arn_late	1799	333	Caudal	Bothidae	Arnoglossus	laterna	RBINS A2-038-P-17	anterior	8
1800_0334_C_BO_arn_late	1800	334	Caudal	Bothidae	Arnoglossus	laterna	RBINS A2-038-P-17	anterior	9
1801_0335_C_BO_arn_late	1801	335	Caudal	Bothidae	Arnoglossus	laterna	RBINS A2-038-P-17	anterior	10
1803_0086_N_CI_cit_ling	1803	86	Cervical	Citharidae	Citharus	linguatula	RBINS 24632	anterior	1
1804_0087_N_CI_cit_ling	1804	87	Cervical	Citharidae	Citharus	linguatula	RBINS 24632	anterior	2
1805_0088_N_CI_cit_ling	1805	88	Cervical	Citharidae	Citharus	linguatula	RBINS 24632	anterior	3
1806_0089_P_CI_cit_ling	1806	89	Precaudal	Citharidae	Citharus	linguatula	RBINS 24632	anterior	1
1807_0090_P_CI_cit_ling	1807	90	Precaudal	Citharidae	Citharus	linguatula	RBINS 24632	anterior	2
1808_0091_P_CI_cit_ling	1808	91	Precaudal	Citharidae	Citharus	linguatula	RBINS 24632	anterior	3
1809_0092_P_CI_cit_ling	1809	92	Precaudal	Citharidae	Citharus	linguatula	RBINS 24632	anterior	4
1810_0093_C_CI_cit_ling	1810	93	Caudal	Citharidae	Citharus	linguatula	RBINS 24632	anterior	1
1811_0094_C_CI_cit_ling	1811	94	Caudal	Citharidae	Citharus	linguatula	RBINS 24632	anterior	2
1812_0095_C_CI_cit_ling	1812	95	Caudal	Citharidae	Citharus	linguatula	RBINS 24632	anterior	3
1813_0096_C_CI_cit_ling	1813	96	Caudal	Citharidae	Citharus	linguatula	RBINS 24632	anterior	4
1814_0097_C_CI_cit_ling	1814	97	Caudal	Citharidae	Citharus	linguatula	RBINS 24632	anterior	5
1815_0098_C_CI_cit_ling	1815	98	Caudal	Citharidae	Citharus	linguatula	RBINS 24632	anterior	6
1816_0099_C_CI_cit_ling	1816	99	Caudal	Citharidae	Citharus	linguatula	RBINS 24632	anterior	7
1818_0255_N_SC_zeu_regi	1818	255	Cervical	Scophthalmidae	Zeugopterus	regius	RBINS A2-019-P-30	anterior	1
1819_0256_N_SC_zeu_regi	1819	256	Cervical	Scophthalmidae	Zeugopterus	regius	RBINS A2-019-P-30	anterior	2
1820_0257_P_SC_zeu_regi	1820	257	Precaudal	Scophthalmidae	Zeugopterus	regius	RBINS A2-019-P-30	anterior	1
1821_0258_P_SC_zeu_regi	1821	258	Precaudal	Scophthalmidae	Zeugopterus	regius	RBINS A2-019-P-30	anterior	2
1822_0259_P_SC_zeu_regi	1822	259	Precaudal	Scophthalmidae	Zeugopterus	regius	RBINS A2-019-P-30	anterior	3
1823_0260_P_SC_zeu_regi	1823	260	Precaudal	Scophthalmidae	Zeugopterus	regius	RBINS A2-019-P-30	anterior	4
1824_0261_C_SC_zeu_regi	1824	261	Caudal	Scophthalmidae	Zeugopterus	regius	RBINS A2-019-P-30	anterior	1
1825_0262_C_SC_zeu_regi	1825	262	Caudal	Scophthalmidae	Zeugopterus	regius	RBINS A2-019-P-30	anterior	2
1826_0263_C_SC_zeu_regi	1826	263	Caudal	Scophthalmidae	Zeugopterus	regius	RBINS A2-019-P-30	anterior	3
1827_0264_C_SC_zeu_regi	1827	264	Caudal	Scophthalmidae	Zeugopterus	regius	RBINS A2-019-P-30	anterior	4
1828_0265_C_SC_zeu_regi	1828	265	Caudal	Scophthalmidae	Zeugopterus	regius	RBINS A2-019-P-30	anterior	5
1829_0266_C_SC_zeu_regi	1829	266	Caudal	Scophthalmidae	Zeugopterus	regius	RBINS A2-019-P-30	anterior	6
1830_0267_C_SC_zeu_regi	1830	267	Caudal	Scophthalmidae	Zeugopterus	regius	RBINS A2-019-P-30	anterior	7
1831_0268_C_SC_zeu_regi	1831	268	Caudal	Scophthalmidae	Zeugopterus	regius	RBINS A2-019-P-30	anterior	8
1832_0269_C_SC_zeu_regi	1832	269	Caudal	Scophthalmidae	Zeugopterus	regius	RBINS A2-019-P-30	anterior	9
2222_0874_N_PL_ple_plta	2222	874	Cervical	Pleuronectidae	Pleuronectes	platessa	YZL 0887	anterior	1
2223_0875_N_PL_ple_plta	2223	875	Cervical	Pleuronectidae	Pleuronectes	platessa	YZL 0887	anterior	2
2224_0876_P_PL_ple_plta	2224	876	Precaudal	Pleuronectidae	Pleuronectes	platessa	YZL 0887	anterior	1
2225_0877_P_PL_ple_plta	2225	877	Precaudal	Pleuronectidae	Pleuronectes	platessa	YZL 0887	anterior	2
2226_0878_P_PL_ple_plta	2226	878	Precaudal	Pleuronectidae	Pleuronectes	platessa	YZL 0887	anterior	3
2227_0879_P_PL_ple_plta	2227	879	Precaudal	Pleuronectidae	Pleuronectes	platessa	YZL 0887	anterior	4
2228_0880_P_PL_ple_plta	2228	880	Precaudal	Pleuronectidae	Pleuronectes	platessa	YZL 0887	anterior	5
2229_0881_P_PL_ple_plta	2229	881	Precaudal	Pleuronectidae	Pleuronectes	platessa	YZL 0887	anterior	6
2230_0882_C_PL_ple_plta	2230	882	Caudal	Pleuronectidae	Pleuronectes	platessa	YZL 0887	anterior	1
2231_0883_C_PL_ple_plta	2231	883	Caudal	Pleuronectidae	Pleuronectes	platessa	YZL 0887	anterior	2
2232_0884_C_PL_ple_plta	2232	884	Caudal	Pleuronectidae	Pleuronectes	platessa	YZL 0887	anterior	3
2233_0885_C_PL_ple_plta	2233	885	Caudal	Pleuronectidae	Pleuronectes	platessa	YZL 0887	anterior	4
2234_0886_C_PL_ple_plta	2234	886	Caudal	Pleuronectidae	Pleuronectes	platessa	YZL 0887	anterior	5
2235_0887_C_PL_ple_plta	2235	887	Caudal	Pleuronectidae	Pleuronectes	platessa	YZL 0887	anterior	6
2236_0888_C_PL_ple_plta	2236	888	Caudal	Pleuronectidae	Pleuronectes	platessa	YZL 0887	anterior	7
2237_0889_C_PL_ple_plta	2237	889	Caudal	Pleuronectidae	Pleuronectes	platessa	YZL 0887	anterior	8
2238_0890_C_PL_ple_plta	2238	890	Caudal	Pleuronectidae	Pleuronectes	platessa	YZL 0887	anterior	9
2240_0892_N_PL_hpu_hipp	2240	892	Cervical	Pleuronectidae	Hippoglossus	hippoglossus	YZL 0894	anterior	1
2241_0893_N_PL_hpu_hipp	2241	893	Cervical	Pleuronectidae	Hippoglossus	hippoglossus	YZL 0894	anterior	2
2242_0894_P_PL_hpu_hipp	2242	894	Precaudal	Pleuronectidae	Hippoglossus	hippoglossus	YZL 0894	anterior	1
2243_0895_P_PL_hpu_hipp	2243	895	Precaudal	Pleuronectidae	Hippoglossus	hippoglossus	YZL 0894	anterior	2
2244_0896_P_PL_hpu_hipp	2244	896	Precaudal	Pleuronectidae	Hippoglossus	hippoglossus	YZL 0894	anterior	3
2245_0897_P_PL_hpu_hipp	2245	897	Precaudal	Pleuronectidae	Hippoglossus	hippoglossus	YZL 0894	anterior	4
2246_0898_P_PL_hpu_hipp	2246	898	Precaudal	Pleuronectidae	Hippoglossus	hippoglossus	YZL 0894	anterior	5
2247_0899_P_PL_hpu_hipp	2247	899	Precaudal	Pleuronectidae	Hippoglossus	hippoglossus	YZL 0894	anterior	6
2248_0900_C_PL_hpu_hipp	2248	900	Caudal	Pleuronectidae	Hippoglossus	hippoglossus	YZL 0894	anterior	1
2249_0901_C_PL_hpu_hipp	2249	901	Caudal	Pleuronectidae	Hippoglossus	hippoglossus	YZL 0894	anterior	2
2250_0902_C_PL_hpu_hipp	2250	902	Caudal	Pleuronectidae	Hippoglossus	hippoglossus	YZL 0894	anterior	3
2251_0903_C_PL_hpu_hipp	2251	903	Caudal	Pleuronectidae	Hippoglossus	hippoglossus	YZL 0894	anterior	4
2252_0904_C_PL_hpu_hipp	2252	904	Caudal	Pleuronectidae	Hippoglossus	hippoglossus	YZL 0894	anterior	5
2253_0905_C_PL_hpu_hipp	2253	905	Caudal	Pleuronectidae	Hippoglossus	hippoglossus	YZL 0894	anterior	6
2254_0906_C_PL_hpu_hipp	2254	906	Caudal	Pleuronectidae	Hippoglossus	hippoglossus	YZL 0894	anterior	7
2255_0907_C_PL_hpu_hipp	2255	907	Caudal	Pleuronectidae	Hippoglossus	hippoglossus	YZL 0894	anterior	8
2256_0908_C_PL_hpu_hipp	2256	908	Caudal	Pleuronectidae	Hippoglossus	hippoglossus	YZL 0894	anterior	9
2257_0909_C_PL_hpu_hipp	2257	909	Caudal	Pleuronectidae	Hippoglossus	hippoglossus	YZL 0894	anterior	10
2258_1910_C_PL_hpu_hipp	2258	910	Caudal	Pleuronectidae	Hippoglossus	hippoglossus	YZL 0894	anterior	11
2259_1911_C_PL_hpu_hipp	2259	911	Caudal	Pleuronectidae	Hippoglossus	hippoglossus	YZL 0894	anterior	12
2261_0913_N_PL_mic_kitt	2261	913	Cervical	Pleuronectidae	Microstomus	kitt	YZL 1096	anterior	1
2262_0914_N_PL_mic_kitt	2262	914	Cervical	Pleuronectidae	Microstomus	kitt	YZL 1096	anterior	2
2263_0915_P_PL_mic_kitt	2263	915	Precaudal	Pleuronectidae	Microstomus	kitt	YZL 1096	anterior	1
2264_0916_P_PL_mic_kitt	2264	916	Precaudal	Pleuronectidae	Microstomus	kitt	YZL 1096	anterior	2
2265_0917_P_PL_mic_kitt	2265	917	Precaudal	Pleuronectidae	Microstomus	kitt	YZL 1096	anterior	3
2266_0918_P_PL_mic_kitt	2266	918	Precaudal	Pleuronectidae	Microstomus	kitt	YZL 1096	anterior	4
2267_0919_P_PL_mic_kitt	2267	919	Precaudal	Pleuronectidae	Microstomus	kitt	YZL 1096	anterior	5
2268_0920_C_PL_mic_kitt	2268	920	Caudal	Pleuronectidae	Microstomus	kitt	YZL 1096	anterior	1
2269_0921_C_PL_mic_kitt	2269	921	Caudal	Pleuronectidae	Microstomus	kitt	YZL 1096	anterior	2
2270_0922_C_PL_mic_kitt	2270	922	Caudal	Pleuronectidae	Microstomus	kitt	YZL 1096	anterior	3
2271_0923_C_PL_mic_kitt	2271	923	Caudal	Pleuronectidae	Microstomus	kitt	YZL 1096	anterior	4
2272_0924_C_PL_mic_kitt	2272	924	Caudal	Pleuronectidae	Microstomus	kitt	YZL 1096	anterior	5
2273_0925_C_PL_mic_kitt	2273	925	Caudal	Pleuronectidae	Microstomus	kitt	YZL 1096	anterior	6
2274_0926_C_PL_mic_kitt	2274	926	Caudal	Pleuronectidae	Microstomus	kitt	YZL 1096	anterior	7
2275_0927_C_PL_mic_kitt	2275	927	Caudal	Pleuronectidae	Microstomus	kitt	YZL 1096	anterior	8
2277_0929_N_PL_hpe_plte	2277	929	Cervical	Pleuronectidae	Hippoglossoides	platessoides	YZL 0943	anterior	1
2278_0930_N_PL_hpe_plte	2278	930	Cervical	Pleuronectidae	Hippoglossoides	platessoides	YZL 0943	anterior	2
2279_0931_P_PL_hpe_plte	2279	931	Precaudal	Pleuronectidae	Hippoglossoides	platessoides	YZL 0943	anterior	1
2280_0932_P_PL_hpe_plte	2280	932	Precaudal	Pleuronectidae	Hippoglossoides	platessoides	YZL 0943	anterior	2
2281_0933_P_PL_hpe_plte	2281	933	Precaudal	Pleuronectidae	Hippoglossoides	platessoides	YZL 0943	anterior	3
2282_0934_P_PL_hpe_plte	2282	934	Precaudal	Pleuronectidae	Hippoglossoides	platessoides	YZL 0943	anterior	4
2283_0935_P_PL_hpe_plte	2283	935	Precaudal	Pleuronectidae	Hippoglossoides	platessoides	YZL 0943	anterior	5
2284_0936_C_PL_hpe_plte	2284	936	Caudal	Pleuronectidae	Hippoglossoides	platessoides	YZL 0943	anterior	1
2285_0937_C_PL_hpe_plte	2285	937	Caudal	Pleuronectidae	Hippoglossoides	platessoides	YZL 0943	anterior	2
2286_0938_C_PL_hpe_plte	2286	938	Caudal	Pleuronectidae	Hippoglossoides	platessoides	YZL 0943	anterior	3
2287_0939_C_PL_hpe_plte	2287	939	Caudal	Pleuronectidae	Hippoglossoides	platessoides	YZL 0943	anterior	4
2288_0940_C_PL_hpe_plte	2288	940	Caudal	Pleuronectidae	Hippoglossoides	platessoides	YZL 0943	anterior	5
2289_0941_C_PL_hpe_plte	2289	941	Caudal	Pleuronectidae	Hippoglossoides	platessoides	YZL 0943	anterior	6
2290_0942_C_PL_hpe_plte	2290	942	Caudal	Pleuronectidae	Hippoglossoides	platessoides	YZL 0943	anterior	7
2291_0943_C_PL_hpe_plte	2291	943	Caudal	Pleuronectidae	Hippoglossoides	platessoides	YZL 0943	anterior	8
2292_0944_C_PL_hpe_plte	2292	944	Caudal	Pleuronectidae	Hippoglossoides	platessoides	YZL 0943	anterior	9
2294_0946_N_PL_hpe_plte	2294	946	Cervical	Pleuronectidae	Hippoglossoides	platessoides	YZL 1052	anterior	1
2295_0947_N_PL_hpe_plte	2295	947	Cervical	Pleuronectidae	Hippoglossoides	platessoides	YZL 1052	anterior	2
2296_0948_N_PL_hpe_plte	2296	948	Cervical	Pleuronectidae	Hippoglossoides	platessoides	YZL 1052	anterior	3
2297_0949_P_PL_hpe_plte	2297	949	Precaudal	Pleuronectidae	Hippoglossoides	platessoides	YZL 1052	anterior	1
2298_0950_P_PL_hpe_plte	2298	950	Precaudal	Pleuronectidae	Hippoglossoides	platessoides	YZL 1052	anterior	2
2299_0951_P_PL_hpe_plte	2299	951	Precaudal	Pleuronectidae	Hippoglossoides	platessoides	YZL 1052	anterior	3
2300_0952_P_PL_hpe_plte	2300	952	Precaudal	Pleuronectidae	Hippoglossoides	platessoides	YZL 1052	anterior	4
2301_0953_P_PL_hpe_plte	2301	953	Precaudal	Pleuronectidae	Hippoglossoides	platessoides	YZL 1052	anterior	5
2302_0954_C_PL_hpe_plte	2302	954	Caudal	Pleuronectidae	Hippoglossoides	platessoides	YZL 1052	anterior	1
2303_0955_C_PL_hpe_plte	2303	955	Caudal	Pleuronectidae	Hippoglossoides	platessoides	YZL 1052	anterior	2
2304_0956_C_PL_hpe_plte	2304	956	Caudal	Pleuronectidae	Hippoglossoides	platessoides	YZL 1052	anterior	3
2305_0957_C_PL_hpe_plte	2305	957	Caudal	Pleuronectidae	Hippoglossoides	platessoides	YZL 1052	anterior	4
2306_0958_C_PL_hpe_plte	2306	958	Caudal	Pleuronectidae	Hippoglossoides	platessoides	YZL 1052	anterior	5
2307_0959_C_PL_hpe_plte	2307	959	Caudal	Pleuronectidae	Hippoglossoides	platessoides	YZL 1052	anterior	6
2308_0960_C_PL_hpe_plte	2308	960	Caudal	Pleuronectidae	Hippoglossoides	platessoides	YZL 1052	anterior	7
2309_0961_C_PL_hpe_plte	2309	961	Caudal	Pleuronectidae	Hippoglossoides	platessoides	YZL 1052	anterior	8
2310_0962_C_PL_hpe_plte	2310	962	Caudal	Pleuronectidae	Hippoglossoides	platessoides	YZL 1052	anterior	9
2313_0965_N_PL_lim_lima	2313	965	Cervical	Pleuronectidae	Limanda	limanda	YZL 0907	anterior	1
2314_0966_N_PL_lim_lima	2314	966	Cervical	Pleuronectidae	Limanda	limanda	YZL 0907	anterior	2
2315_0967_P_PL_lim_lima	2315	967	Precaudal	Pleuronectidae	Limanda	limanda	YZL 0907	anterior	1
2316_0968_P_PL_lim_lima	2316	968	Precaudal	Pleuronectidae	Limanda	limanda	YZL 0907	anterior	2
2317_0969_P_PL_lim_lima	2317	969	Precaudal	Pleuronectidae	Limanda	limanda	YZL 0907	anterior	3
2318_0970_P_PL_lim_lima	2318	970	Precaudal	Pleuronectidae	Limanda	limanda	YZL 0907	anterior	4
2319_0971_P_PL_lim_lima	2319	971	Precaudal	Pleuronectidae	Limanda	limanda	YZL 0907	anterior	5
2320_0972_C_PL_lim_lima	2320	972	Caudal	Pleuronectidae	Limanda	limanda	YZL 0907	anterior	1
2321_0973_C_PL_lim_lima	2321	973	Caudal	Pleuronectidae	Limanda	limanda	YZL 0907	anterior	2
2322_0974_C_PL_lim_lima	2322	974	Caudal	Pleuronectidae	Limanda	limanda	YZL 0907	anterior	3
2323_0975_C_PL_lim_lima	2323	975	Caudal	Pleuronectidae	Limanda	limanda	YZL 0907	anterior	4
2324_0976_C_PL_lim_lima	2324	976	Caudal	Pleuronectidae	Limanda	limanda	YZL 0907	anterior	5
2325_0977_C_PL_lim_lima	2325	977	Caudal	Pleuronectidae	Limanda	limanda	YZL 0907	anterior	6
2326_0978_C_PL_lim_lima	2326	978	Caudal	Pleuronectidae	Limanda	limanda	YZL 0907	anterior	7
2327_0979_C_PL_lim_lima	2327	989	Caudal	Pleuronectidae	Limanda	limanda	YZL 0907	anterior	8
2329_0991_N_PL_lim_lima	2329	991	Cervical	Pleuronectidae	Limanda	limanda	YZL 0906	anterior	1
2330_0992_N_PL_lim_lima	2330	992	Cervical	Pleuronectidae	Limanda	limanda	YZL 0906	anterior	2
2331_0993_P_PL_lim_lima	2331	993	Precaudal	Pleuronectidae	Limanda	limanda	YZL 0906	anterior	1
2332_0994_P_PL_lim_lima	2332	994	Precaudal	Pleuronectidae	Limanda	limanda	YZL 0906	anterior	2
2333_0995_P_PL_lim_lima	2333	995	Precaudal	Pleuronectidae	Limanda	limanda	YZL 0906	anterior	3
2334_0996_C_PL_lim_lima	2334	996	Caudal	Pleuronectidae	Limanda	limanda	YZL 0906	anterior	1
2335_0997_C_PL_lim_lima	2335	997	Caudal	Pleuronectidae	Limanda	limanda	YZL 0906	anterior	2
2336_0998_C_PL_lim_lima	2336	998	Caudal	Pleuronectidae	Limanda	limanda	YZL 0906	anterior	3
2337_0999_C_PL_lim_lima	2337	999	Caudal	Pleuronectidae	Limanda	limanda	YZL 0906	anterior	4
2338_1000_C_PL_lim_lima	2338	1000	Caudal	Pleuronectidae	Limanda	limanda	YZL 0906	anterior	5
2339_1001_C_PL_lim_lima	2339	1001	Caudal	Pleuronectidae	Limanda	limanda	YZL 0906	anterior	6
2340_1002_C_PL_lim_lima	2340	1002	Caudal	Pleuronectidae	Limanda	limanda	YZL 0906	anterior	7
2341_1003_C_PL_lim_lima	2341	1003	Caudal	Pleuronectidae	Limanda	limanda	YZL 0906	anterior	8
2342_1004_C_PL_lim_lima	2342	1004	Caudal	Pleuronectidae	Limanda	limanda	YZL 0906	anterior	9
2343_1005_C_PL_lim_lima	2343	1005	Caudal	Pleuronectidae	Limanda	limanda	YZL 0906	anterior	10
2345_1007_N_PL_ple_plta	2345	1007	Cervical	Pleuronectidae	Pleuronectes	platessa	YZL 0945	anterior	1
2346_1008_N_PL_ple_plta	2346	1008	Cervical	Pleuronectidae	Pleuronectes	platessa	YZL 0945	anterior	2
2347_1009_P_PL_ple_plta	2347	1009	Precaudal	Pleuronectidae	Pleuronectes	platessa	YZL 0945	anterior	1
2348_1010_P_PL_ple_plta	2348	1010	Precaudal	Pleuronectidae	Pleuronectes	platessa	YZL 0945	anterior	2
2349_1011_P_PL_ple_plta	2349	1011	Precaudal	Pleuronectidae	Pleuronectes	platessa	YZL 0945	anterior	3
2350_1012_P_PL_ple_plta	2350	1012	Precaudal	Pleuronectidae	Pleuronectes	platessa	YZL 0945	anterior	4
2351_1013_P_PL_ple_plta	2351	1013	Precaudal	Pleuronectidae	Pleuronectes	platessa	YZL 0945	anterior	5
2352_1014_P_PL_ple_plta	2352	1014	Precaudal	Pleuronectidae	Pleuronectes	platessa	YZL 0945	anterior	6
2353_1015_C_PL_ple_plta	2353	1015	Caudal	Pleuronectidae	Pleuronectes	platessa	YZL 0945	anterior	1
2354_1016_C_PL_ple_plta	2354	1016	Caudal	Pleuronectidae	Pleuronectes	platessa	YZL 0945	anterior	2
2355_1017_C_PL_ple_plta	2355	1017	Caudal	Pleuronectidae	Pleuronectes	platessa	YZL 0945	anterior	3
2356_1018_C_PL_ple_plta	2356	1018	Caudal	Pleuronectidae	Pleuronectes	platessa	YZL 0945	anterior	4
2357_1019_C_PL_ple_plta	2357	1019	Caudal	Pleuronectidae	Pleuronectes	platessa	YZL 0945	anterior	5
2358_1020_C_PL_ple_plta	2358	1020	Caudal	Pleuronectidae	Pleuronectes	platessa	YZL 0945	anterior	6
2359_1021_C_PL_ple_plta	2359	1021	Caudal	Pleuronectidae	Pleuronectes	platessa	YZL 0945	anterior	7
2360_1022_C_PL_ple_plta	2360	1022	Caudal	Pleuronectidae	Pleuronectes	platessa	YZL 0945	anterior	8
2361_1023_C_PL_ple_plta	2361	1023	Caudal	Pleuronectidae	Pleuronectes	platessa	YZL 0945	anterior	9
2362_1024_C_PL_ple_plta	2362	1024	Caudal	Pleuronectidae	Pleuronectes	platessa	YZL 0945	anterior	10
2363_1025_C_PL_ple_plta	2363	1025	Caudal	Pleuronectidae	Pleuronectes	platessa	YZL 0945	anterior	11
2365_1027_N_PL_hpe_plte	2365	1027	Cervical	Pleuronectidae	Hippoglossoides	platessoides	YZL 0913	anterior	1
2366_1028_N_PL_hpe_plte	2366	1028	Cervical	Pleuronectidae	Hippoglossoides	platessoides	YZL 0913	anterior	2
2367_1029_P_PL_hpe_plte	2367	1029	Precaudal	Pleuronectidae	Hippoglossoides	platessoides	YZL 0913	anterior	1
2368_1030_P_PL_hpe_plte	2368	1030	Precaudal	Pleuronectidae	Hippoglossoides	platessoides	YZL 0913	anterior	2
2369_1031_P_PL_hpe_plte	2369	1031	Precaudal	Pleuronectidae	Hippoglossoides	platessoides	YZL 0913	anterior	3
2370_1032_P_PL_hpe_plte	2370	1032	Precaudal	Pleuronectidae	Hippoglossoides	platessoides	YZL 0913	anterior	4
2371_1033_P_PL_hpe_plte	2371	1033	Precaudal	Pleuronectidae	Hippoglossoides	platessoides	YZL 0913	anterior	5
2372_1034_C_PL_hpe_plte	2372	1034	Caudal	Pleuronectidae	Hippoglossoides	platessoides	YZL 0913	anterior	1
2373_1035_C_PL_hpe_plte	2373	1035	Caudal	Pleuronectidae	Hippoglossoides	platessoides	YZL 0913	anterior	2
2374_1036_C_PL_hpe_plte	2374	1036	Caudal	Pleuronectidae	Hippoglossoides	platessoides	YZL 0913	anterior	3
2375_1037_C_PL_hpe_plte	2375	1037	Caudal	Pleuronectidae	Hippoglossoides	platessoides	YZL 0913	anterior	4
2376_1038_C_PL_hpe_plte	2376	1038	Caudal	Pleuronectidae	Hippoglossoides	platessoides	YZL 0913	anterior	5
2377_1039_C_PL_hpe_plte	2377	1039	Caudal	Pleuronectidae	Hippoglossoides	platessoides	YZL 0913	anterior	6
2378_1040_C_PL_hpe_plte	2378	1040	Caudal	Pleuronectidae	Hippoglossoides	platessoides	YZL 0913	anterior	7
2379_1041_C_PL_hpe_plte	2379	1041	Caudal	Pleuronectidae	Hippoglossoides	platessoides	YZL 0913	anterior	8
2380_1042_C_PL_hpe_plte	2380	1042	Caudal	Pleuronectidae	Hippoglossoides	platessoides	YZL 0913	anterior	9
2381_1043_C_PL_hpe_plte	2381	1043	Caudal	Pleuronectidae	Hippoglossoides	platessoides	YZL 0913	anterior	10
2383_1045_N_PL_pla_fles	2383	1045	Cervical	Pleuronectidae	Platichthys	flesus	YZL 1140	anterior	1
2384_1046_P_PL_pla_fles	2384	1046	Precaudal	Pleuronectidae	Platichthys	flesus	YZL 1140	anterior	1
2385_1047_P_PL_pla_fles	2385	1047	Precaudal	Pleuronectidae	Platichthys	flesus	YZL 1140	anterior	2
2386_1048_P_PL_pla_fles	2386	1048	Precaudal	Pleuronectidae	Platichthys	flesus	YZL 1140	anterior	3
2387_1049_P_PL_pla_fles	2387	1049	Precaudal	Pleuronectidae	Platichthys	flesus	YZL 1140	anterior	4
2388_1050_P_PL_pla_fles	2388	1050	Precaudal	Pleuronectidae	Platichthys	flesus	YZL 1140	anterior	5
2389_1051_C_PL_pla_fles	2389	1051	Caudal	Pleuronectidae	Platichthys	flesus	YZL 1140	anterior	1
2390_1052_C_PL_pla_fles	2390	1052	Caudal	Pleuronectidae	Platichthys	flesus	YZL 1140	anterior	2
2391_1053_C_PL_pla_fles	2391	1053	Caudal	Pleuronectidae	Platichthys	flesus	YZL 1140	anterior	3
2392_1054_C_PL_pla_fles	2392	1054	Caudal	Pleuronectidae	Platichthys	flesus	YZL 1140	anterior	4
2393_1055_C_PL_pla_fles	2393	1055	Caudal	Pleuronectidae	Platichthys	flesus	YZL 1140	anterior	5
2394_1056_C_PL_pla_fles	2394	1056	Caudal	Pleuronectidae	Platichthys	flesus	YZL 1140	anterior	6
2395_1057_C_PL_pla_fles	2395	1057	Caudal	Pleuronectidae	Platichthys	flesus	YZL 1140	anterior	7
2396_1058_C_PL_pla_fles	2396	1058	Caudal	Pleuronectidae	Platichthys	flesus	YZL 1140	anterior	8
2398_1060_N_PL_gly_cyno	2398	1060	Cervical	Pleuronectidae	Glyptocephalus	cynoglossus	YZL 0942	anterior	1
2399_1061_N_PL_gly_cyno	2399	1061	Cervical	Pleuronectidae	Glyptocephalus	cynoglossus	YZL 0942	anterior	2
2401_1063_P_PL_gly_cyno	2401	1063	Precaudal	Pleuronectidae	Glyptocephalus	cynoglossus	YZL 0942	anterior	2
2402_1064_P_PL_gly_cyno	2402	1064	Precaudal	Pleuronectidae	Glyptocephalus	cynoglossus	YZL 0942	anterior	3
2403_1065_P_PL_gly_cyno	2403	1065	Precaudal	Pleuronectidae	Glyptocephalus	cynoglossus	YZL 0942	anterior	4
2404_1066_P_PL_gly_cyno	2404	1066	Precaudal	Pleuronectidae	Glyptocephalus	cynoglossus	YZL 0942	anterior	5
2405_1067_c_PL_gly_cyno	2405	1067	Caudal	Pleuronectidae	Glyptocephalus	cynoglossus	YZL 0942	anterior	1
2406_1068_C_PL_gly_cyno	2406	1068	Caudal	Pleuronectidae	Glyptocephalus	cynoglossus	YZL 0942	anterior	2
2407_1069_C_PL_gly_cyno	2407	1069	Caudal	Pleuronectidae	Glyptocephalus	cynoglossus	YZL 0942	anterior	3
2408_1070_C_PL_gly_cyno	2408	1070	Caudal	Pleuronectidae	Glyptocephalus	cynoglossus	YZL 0942	anterior	4
2409_1071_C_PL_gly_cyno	2409	1071	Caudal	Pleuronectidae	Glyptocephalus	cynoglossus	YZL 0942	anterior	5
2410_1072_C_PL_gly_cyno	2410	1072	Caudal	Pleuronectidae	Glyptocephalus	cynoglossus	YZL 0942	anterior	6
2411_1073_C_PL_gly_cyno	2411	1073	Caudal	Pleuronectidae	Glyptocephalus	cynoglossus	YZL 0942	anterior	7
2412_1074_C_PL_gly_cyno	2412	1074	Caudal	Pleuronectidae	Glyptocephalus	cynoglossus	YZL 0942	anterior	8
2413_1075_C_PL_gly_cyno	2413	1075	Caudal	Pleuronectidae	Glyptocephalus	cynoglossus	YZL 0942	anterior	9
2414_1076_C_PL_gly_cyno	2414	1076	Caudal	Pleuronectidae	Glyptocephalus	cynoglossus	YZL 0942	anterior	10
2415_1077_C_PL_gly_cyno	2415	1077	Caudal	Pleuronectidae	Glyptocephalus	cynoglossus	YZL 0942	anterior	11
2417_1079_N_PL_gly_cyno	2417	1079	Cervical	Pleuronectidae	Glyptocephalus	cynoglossus	YZL 0902	anterior	1
2418_1080_P_PL_gly_cyno	2418	1080	Precaudal	Pleuronectidae	Glyptocephalus	cynoglossus	YZL 0902	anterior	1
2419_1081_P_PL_gly_cyno	2419	1081	Precaudal	Pleuronectidae	Glyptocephalus	cynoglossus	YZL 0902	anterior	2
2420_1082_P_PL_gly_cyno	2420	1082	Precaudal	Pleuronectidae	Glyptocephalus	cynoglossus	YZL 0902	anterior	3
2421_1083_P_PL_gly_cyno	2421	1083	Precaudal	Pleuronectidae	Glyptocephalus	cynoglossus	YZL 0902	anterior	4
2422_1084_P_PL_gly_cyno	2422	1084	Precaudal	Pleuronectidae	Glyptocephalus	cynoglossus	YZL 0902	anterior	5
2423_1085_C_PL_gly_cyno	2423	1085	Caudal	Pleuronectidae	Glyptocephalus	cynoglossus	YZL 0902	anterior	1
2424_1086_C_PL_gly_cyno	2424	1086	Caudal	Pleuronectidae	Glyptocephalus	cynoglossus	YZL 0902	anterior	2
2425_1087_C_PL_gly_cyno	2425	1087	Caudal	Pleuronectidae	Glyptocephalus	cynoglossus	YZL 0902	anterior	3
2426_1088_C_PL_gly_cyno	2426	1088	Caudal	Pleuronectidae	Glyptocephalus	cynoglossus	YZL 0902	anterior	4
2427_1089_C_PL_gly_cyno	2427	1089	Caudal	Pleuronectidae	Glyptocephalus	cynoglossus	YZL 0902	anterior	5
2428_1090_C_PL_gly_cyno	2428	1090	Caudal	Pleuronectidae	Glyptocephalus	cynoglossus	YZL 0902	anterior	6
2429_1091_C_PL_gly_cyno	2429	1091	Caudal	Pleuronectidae	Glyptocephalus	cynoglossus	YZL 0902	anterior	7
2430_1092_C_PL_gly_cyno	2430	1092	Caudal	Pleuronectidae	Glyptocephalus	cynoglossus	YZL 0902	anterior	8
2431_1093_C_PL_gly_cyno	2431	1093	Caudal	Pleuronectidae	Glyptocephalus	cynoglossus	YZL 0902	anterior	9
2432_1094_C_PL_gly_cyno	2432	1094	Caudal	Pleuronectidae	Glyptocephalus	cynoglossus	YZL 0902	anterior	10
2433_1095_C_PL_gly_cyno	2433	1095	Caudal	Pleuronectidae	Glyptocephalus	cynoglossus	YZL 0902	anterior	11
2435_1097_N_SO_sol_sole	2435	1097	Cervical	Soleidae	Solea	solea	YZL 1972	anterior	1
2436_1098_N_SO_sol_sole	2436	1098	Cervical	Soleidae	Solea	solea	YZL 1972	anterior	2
2437_1099_P_SO_sol_sole	2437	1099	Precaudal	Soleidae	Solea	solea	YZL 1972	anterior	1
2438_1100_P_SO_sol_sole	2438	1100	Precaudal	Soleidae	Solea	solea	YZL 1972	anterior	2
2439_1101_C_SO_sol_sole	2439	1101	Caudal	Soleidae	Solea	solea	YZL 1972	anterior	1
2440_1102_C_SO_sol_sole	2440	1102	Caudal	Soleidae	Solea	solea	YZL 1972	anterior	2
2441_1103_C_SO_sol_sole	2441	1103	Caudal	Soleidae	Solea	solea	YZL 1972	anterior	3
2442_1104_C_SO_sol_sole	2442	1104	Caudal	Soleidae	Solea	solea	YZL 1972	anterior	4
2443_1105_C_SO_sol_sole	2443	1105	Caudal	Soleidae	Solea	solea	YZL 1972	anterior	5
2444_1106_C_SO_sol_sole	2444	1106	Caudal	Soleidae	Solea	solea	YZL 1972	anterior	6
2445_1107_C_SO_sol_sole	2445	1107	Caudal	Soleidae	Solea	solea	YZL 1972	anterior	7
2446_1108_C_SO_sol_sole	2446	1108	Caudal	Soleidae	Solea	solea	YZL 1972	anterior	8
2447_1109_C_SO_sol_sole	2447	1109	Caudal	Soleidae	Solea	solea	YZL 1972	anterior	9
2448_1110_C_SO_sol_sole	2448	1110	Caudal	Soleidae	Solea	solea	YZL 1972	anterior	10
2449_1111_C_SO_sol_sole	2449	1111	Caudal	Soleidae	Solea	solea	YZL 1972	anterior	11
2451_1113_N_PL_mic_kitt	2451	1113	Cervical	Pleuronectidae	Microstomus	kitt	YZL 0930	anterior	1
2452_1114_N_PL_mic_kitt	2452	1114	Cervical	Pleuronectidae	Microstomus	kitt	YZL 0930	anterior	2
2453_1115_N_PL_mic_kitt	2453	1115	Cervical	Pleuronectidae	Microstomus	kitt	YZL 0930	anterior	3
2454_1116_P_PL_mic_kitt	2454	1116	Precaudal	Pleuronectidae	Microstomus	kitt	YZL 0930	anterior	1
2455_1117_P_PL_mic_kitt	2455	1117	Precaudal	Pleuronectidae	Microstomus	kitt	YZL 0930	anterior	2
2456_1118_P_PL_mic_kitt	2456	1118	Precaudal	Pleuronectidae	Microstomus	kitt	YZL 0930	anterior	3
2457_1119_C_PL_mic_kitt	2457	1119	Caudal	Pleuronectidae	Microstomus	kitt	YZL 0930	anterior	1
2458_1120_C_PL_mic_kitt	2458	1120	Caudal	Pleuronectidae	Microstomus	kitt	YZL 0930	anterior	2
2459_1121_C_PL_mic_kitt	2459	1121	Caudal	Pleuronectidae	Microstomus	kitt	YZL 0930	anterior	3
2460_1122_C_PL_mic_kitt	2460	1122	Caudal	Pleuronectidae	Microstomus	kitt	YZL 0930	anterior	4
2461_1123_C_PL_mic_kitt	2461	1123	Caudal	Pleuronectidae	Microstomus	kitt	YZL 0930	anterior	5
2462_1124_C_PL_mic_kitt	2462	1124	Caudal	Pleuronectidae	Microstomus	kitt	YZL 0930	anterior	6
2463_1125_C_PL_mic_kitt	2463	1125	Caudal	Pleuronectidae	Microstomus	kitt	YZL 0930	anterior	7
2464_1126_C_PL_mic_kitt	2464	1126	Caudal	Pleuronectidae	Microstomus	kitt	YZL 0930	anterior	8
2465_1127_C_PL_mic_kitt	2465	1127	Caudal	Pleuronectidae	Microstomus	kitt	YZL 0930	anterior	9
2466_1128_C_PL_mic_kitt	2466	1128	Caudal	Pleuronectidae	Microstomus	kitt	YZL 0930	anterior	10
2468_1130_N_PL_pla_fles	2468	1130	Cervical	Pleuronectidae	Platichthys	flesus	YZL 1974	anterior	1
2469_1131_N_PL_pla_fles	2469	1131	Cervical	Pleuronectidae	Platichthys	flesus	YZL 1974	anterior	2
2470_1132_P_PL_pla_fles	2470	1132	Precaudal	Pleuronectidae	Platichthys	flesus	YZL 1974	anterior	1
2471_1133_P_PL_pla_fles	2471	1133	Precaudal	Pleuronectidae	Platichthys	flesus	YZL 1974	anterior	2
2472_1134_P_PL_pla_fles	2472	1134	Precaudal	Pleuronectidae	Platichthys	flesus	YZL 1974	anterior	3
2473_1135_P_PL_pla_fles	2473	1135	Precaudal	Pleuronectidae	Platichthys	flesus	YZL 1974	anterior	4
2474_1136_C_PL_pla_fles	2474	1136	Caudal	Pleuronectidae	Platichthys	flesus	YZL 1974	anterior	1
2475_1137_C_PL_pla_fles	2475	1137	Caudal	Pleuronectidae	Platichthys	flesus	YZL 1974	anterior	2
2476_1138_C_PL_pla_fles	2476	1138	Caudal	Pleuronectidae	Platichthys	flesus	YZL 1974	anterior	3
2477_1139_C_PL_pla_fles	2477	1139	Caudal	Pleuronectidae	Platichthys	flesus	YZL 1974	anterior	4
2478_1140_C_PL_pla_fles	2478	1140	Caudal	Pleuronectidae	Platichthys	flesus	YZL 1974	anterior	5
2479_1141_C_PL_pla_fles	2479	1141	Caudal	Pleuronectidae	Platichthys	flesus	YZL 1974	anterior	6
2480_1142_C_PL_pla_fles	2480	1142	Caudal	Pleuronectidae	Platichthys	flesus	YZL 1974	anterior	7
2481_1143_C_PL_pla_fles	2481	1143	Caudal	Pleuronectidae	Platichthys	flesus	YZL 1974	anterior	8
2482_1144_C_PL_pla_fles	2482	1144	Caudal	Pleuronectidae	Platichthys	flesus	YZL 1974	anterior	9
2484_1146_N_PL_pla_fles	2484	1146	Cervical	Pleuronectidae	Platichthys	flesus	YZL 1973	anterior	1
2485_1147_N_PL_pla_fles	2485	1147	Cervical	Pleuronectidae	Platichthys	flesus	YZL 1973	anterior	2
2486_1148_P_PL_pla_fles	2486	1148	Precaudal	Pleuronectidae	Platichthys	flesus	YZL 1973	anterior	1
2487_1149_P_PL_pla_fles	2487	1149	Precaudal	Pleuronectidae	Platichthys	flesus	YZL 1973	anterior	2
2488_1150_P_PL_pla_fles	2488	1150	Precaudal	Pleuronectidae	Platichthys	flesus	YZL 1973	anterior	3
2489_1151_P_PL_pla_fles	2489	1151	Precaudal	Pleuronectidae	Platichthys	flesus	YZL 1973	anterior	4
2490_1152_C_PL_pla_fles	2490	1152	Caudal	Pleuronectidae	Platichthys	flesus	YZL 1973	anterior	1
2491_1153_C_PL_pla_fles	2491	1153	Caudal	Pleuronectidae	Platichthys	flesus	YZL 1973	anterior	2
2492_1154_C_PL_pla_fles	2492	1154	Caudal	Pleuronectidae	Platichthys	flesus	YZL 1973	anterior	3
2493_1155_C_PL_pla_fles	2493	1155	Caudal	Pleuronectidae	Platichthys	flesus	YZL 1973	anterior	4
2494_1156_C_PL_pla_fles	2494	1156	Caudal	Pleuronectidae	Platichthys	flesus	YZL 1973	anterior	5
2495_1157_C_PL_pla_fles	2495	1157	Caudal	Pleuronectidae	Platichthys	flesus	YZL 1973	anterior	6
2496_1158_C_PL_pla_fles	2496	1158	Caudal	Pleuronectidae	Platichthys	flesus	YZL 1973	anterior	7
2497_1159_C_PL_pla_fles	2497	1159	Caudal	Pleuronectidae	Platichthys	flesus	YZL 1973	anterior	8
2498_1160_C_PL_pla_fles	2498	1160	Caudal	Pleuronectidae	Platichthys	flesus	YZL 1973	anterior	9
0108_0781_N_PL_hpu_hipp	108	781	Cervical	Pleuronectidae	Hippoglossus	hippoglossus	YZL 1376	sinistral	3
0109_0782_P_PL_hpu_hipp	109	782	Precaudal	Pleuronectidae	Hippoglossus	hippoglossus	YZL 1376	sinistral	1
0110_0783_P_PL_hpu_hipp	110	783	Precaudal	Pleuronectidae	Hippoglossus	hippoglossus	YZL 1376	sinistral	2
0111_0784_P_PL_hpu_hipp	111	784	Precaudal	Pleuronectidae	Hippoglossus	hippoglossus	YZL 1376	sinistral	3
0112_0676_P_PL_lim_lima	112	676	Precaudal	Pleuronectidae	Limanda	limanda	YZL 0911	sinistral	1
0113_0677_P_PL_lim_lima	113	677	Precaudal	Pleuronectidae	Limanda	limanda	YZL 0911	sinistral	2
0114_0678_P_PL_lim_lima	114	678	Precaudal	Pleuronectidae	Limanda	limanda	YZL 0911	sinistral	3
0115_0679_P_PL_lim_lima	115	679	Precaudal	Pleuronectidae	Limanda	limanda	YZL 0911	sinistral	4
0116_0762_P_SC_sco_rhom	116	762	Precaudal	Scophthalmidae	Scophthalmus	rhombus	YZL 1153	sinistral	1
0117_0763_P_SC_sco_rhom	117	763	Precaudal	Scophthalmidae	Scophthalmus	rhombus	YZL 1153	sinistral	2
0119_0764_P_SC_sco_rhom	119	764	Precaudal	Scophthalmidae	Scophthalmus	rhombus	YZL 1153	sinistral	4
0120_0713_P_SC_lep_whif	120	713	Precaudal	Scophthalmidae	Lepidorhombus	whiffiagonis	YZL 0998	sinistral	1
0121_0714_P_SC_lep_whif	121	714	Precaudal	Scophthalmidae	Lepidorhombus	whiffiagonis	YZL 0998	sinistral	2
0122_0715_P_SC_lep_whif	122	715	Precaudal	Scophthalmidae	Lepidorhombus	whiffiagonis	YZL 0998	sinistral	3
0123_0716_P_SC_lep_whif	123	716	Precaudal	Scophthalmidae	Lepidorhombus	whiffiagonis	YZL 0998	sinistral	4
0124_0717_P_SC_lep_whif	124	717	Precaudal	Scophthalmidae	Lepidorhombus	whiffiagonis	YZL 0998	sinistral	5
0125_0697_P_PL_ple_plta	125	697	Precaudal	Pleuronectidae	Pleuronectes	platessa	YZL 0950	sinistral	1
0126_0698_P_PL_ple_plta	126	698	Precaudal	Pleuronectidae	Pleuronectes	platessa	YZL 0950	sinistral	2
0127_0699_P_PL_ple_plta	127	699	Precaudal	Pleuronectidae	Pleuronectes	platessa	YZL 0950	sinistral	3
0128_0700_P_PL_ple_plta	128	700	Precaudal	Pleuronectidae	Pleuronectes	platessa	YZL 0950	sinistral	4
0129_0701_P_PL_ple_plta	129	701	Precaudal	Pleuronectidae	Pleuronectes	platessa	YZL 0950	sinistral	5
0130_0654_P_SC_sco_maxi	130	654	Precaudal	Scophthalmidae	Scophthalmus	maximus	YZL 0900	sinistral	1
0131_0655_P_SC_sco_maxi	131	655	Precaudal	Scophthalmidae	Scophthalmus	maximus	YZL 0900	sinistral	2
0132_0656_P_SC_sco_maxi	132	656	Precaudal	Scophthalmidae	Scophthalmus	maximus	YZL 0900	sinistral	3
0133_0657_P_SC_sco_maxi	133	657	Precaudal	Scophthalmidae	Scophthalmus	maximus	YZL 0900	sinistral	4
0134_0687_N_PL_hpe_plte	134	687	Cervical	Pleuronectidae	Hippoglossoides	platessoides	YZL 0912	sinistral	2
0135_0688_P_PL_hpe_plte	135	688	Precaudal	Pleuronectidae	Hippoglossoides	platessoides	YZL 0912	sinistral	1
0136_0689_P_PL_hpe_plte	136	689	Precaudal	Pleuronectidae	Hippoglossoides	platessoides	YZL 0912	sinistral	2
0137_0690_P_PL_hpe_plte	137	690	Precaudal	Pleuronectidae	Hippoglossoides	platessoides	YZL 0912	sinistral	3
0138_0751_N_PL_pla_fles	138	751	Cervical	Pleuronectidae	Platichthys	flesus	YZL 1151	sinistral	2
0139_0752_P_PL_pla_fles	139	752	Precaudal	Pleuronectidae	Platichthys	flesus	YZL 1151	sinistral	3
0140_0753_P_PL_pla_fles	140	753	Precaudal	Pleuronectidae	Platichthys	flesus	YZL 1151	sinistral	4
0141_0754_P_PL_pla_fles	141	754	Precaudal	Pleuronectidae	Platichthys	flesus	YZL 1151	sinistral	1
0142_0755_C_PL_pla_fles	142	755	Caudal	Pleuronectidae	Platichthys	flesus	YZL 1151	sinistral	2
0143_0756_C_PL_pla_fles	143	756	Caudal	Pleuronectidae	Platichthys	flesus	YZL 1151	sinistral	3
0144_0757_C_PL_pla_fles	144	757	Caudal	Pleuronectidae	Platichthys	flesus	YZL 1151	sinistral	4
0145_0758_C_PL_pla_fles	145	758	Caudal	Pleuronectidae	Platichthys	flesus	YZL 1151	sinistral	5
0146_0785_C_PL_hpu_hipp	146	785	Caudal	Pleuronectidae	Hippoglossus	hippoglossus	YZL 1376	sinistral	1
0147_0786_C_PL_hpu_hipp	147	786	Caudal	Pleuronectidae	Hippoglossus	hippoglossus	YZL 1376	sinistral	2
0148_0787_C_PL_hpu_hipp	148	787	Caudal	Pleuronectidae	Hippoglossus	hippoglossus	YZL 1376	sinistral	3
0149_0788_C_PL_hpu_hipp	149	788	Caudal	Pleuronectidae	Hippoglossus	hippoglossus	YZL 1376	sinistral	4
0150_0789_C_PL_hpu_hipp	150	789	Caudal	Pleuronectidae	Hippoglossus	hippoglossus	YZL 1376	sinistral	5
0151_0790_C_PL_hpu_hipp	151	790	Caudal	Pleuronectidae	Hippoglossus	hippoglossus	YZL 1376	sinistral	6
0152_0791_C_PL_hpu_hipp	152	791	Caudal	Pleuronectidae	Hippoglossus	hippoglossus	YZL 1376	sinistral	7
0153_0680_C_PL_lim_lima	153	680	Caudal	Pleuronectidae	Limanda	limanda	YZL 0911	sinistral	1
0154_0681_C_PL_lim_lima	154	681	Caudal	Pleuronectidae	Limanda	limanda	YZL 0911	sinistral	2
0155_0682_C_PL_lim_lima	155	682	Caudal	Pleuronectidae	Limanda	limanda	YZL 0911	sinistral	3
0156_0683_C_PL_lim_lima	156	683	Caudal	Pleuronectidae	Limanda	limanda	YZL 0911	sinistral	4
0157_0684_C_PL_lim_lima	157	684	Caudal	Pleuronectidae	Limanda	limanda	YZL 0911	sinistral	5
0158_0685_C_PL_lim_lima	158	685	Caudal	Pleuronectidae	Limanda	limanda	YZL 0911	sinistral	6
0159_0765_C_SC_sco_rhom	159	765	Caudal	Scophthalmidae	Scophthalmus	rhombus	YZL 1153	sinistral	1
0160_0766_C_SC_sco_rhom	160	766	Caudal	Scophthalmidae	Scophthalmus	rhombus	YZL 1153	sinistral	2
0161_0767_C_SC_sco_rhom	161	767	Caudal	Scophthalmidae	Scophthalmus	rhombus	YZL 1153	sinistral	3
0162_0768_C_SC_sco_rhom	162	768	Caudal	Scophthalmidae	Scophthalmus	rhombus	YZL 1153	sinistral	4
0163_0769_C_SC_sco_rhom	163	769	Caudal	Scophthalmidae	Scophthalmus	rhombus	YZL 1153	sinistral	5
0165_0667_C_SO_sol_sole	165	667	Caudal	Soleidae	Solea	solea	YZL 0903	sinistral	1
0166_0668_C_SO_sol_sole	166	668	Caudal	Soleidae	Solea	solea	YZL 0903	sinistral	2
0167_0669_C_SO_sol_sole	167	669	Caudal	Soleidae	Solea	solea	YZL 0903	sinistral	3
0168_0670_C_SO_sol_sole	168	670	Caudal	Soleidae	Solea	solea	YZL 0903	sinistral	4
0169_0671_C_SO_sol_sole	169	671	Caudal	Soleidae	Solea	solea	YZL 0903	sinistral	5
0170_0672_C_SO_sol_sole	170	672	Caudal	Soleidae	Solea	solea	YZL 0903	sinistral	6
0171_0673_C_SO_sol_sole	171	673	Caudal	Soleidae	Solea	solea	YZL 0903	sinistral	7
0172_0674_C_SO_sol_sole	172	674	Caudal	Soleidae	Solea	solea	YZL 0903	sinistral	8
0173_0718_C_SC_lep_whif	173	718	Caudal	Scophthalmidae	Lepidorhombus	whiffiagonis	YZL 0998	sinistral	1
0174_0719_C_SC_lep_whif	174	719	Caudal	Scophthalmidae	Lepidorhombus	whiffiagonis	YZL 0998	sinistral	2
0175_0720_C_SC_lep_whif	175	720	Caudal	Scophthalmidae	Lepidorhombus	whiffiagonis	YZL 0998	sinistral	3
0176_0721_C_SC_lep_whif	176	721	Caudal	Scophthalmidae	Lepidorhombus	whiffiagonis	YZL 0998	sinistral	4
0177_0722_C_SC_lep_whif	177	722	Caudal	Scophthalmidae	Lepidorhombus	whiffiagonis	YZL 0998	sinistral	5
0178_0723_C_SC_lep_whif	178	723	Caudal	Scophthalmidae	Lepidorhombus	whiffiagonis	YZL 0998	sinistral	6
0179_0724_C_SC_lep_whif	179	724	Caudal	Scophthalmidae	Lepidorhombus	whiffiagonis	YZL 0998	sinistral	7
0180_0725_C_SC_lep_whif	180	725	Caudal	Scophthalmidae	Lepidorhombus	whiffiagonis	YZL 0998	sinistral	8
0181_0702_C_PL_ple_plta	181	702	Caudal	Pleuronectidae	Pleuronectes	platessa	YZL 0950	sinistral	1
0182_0703_C_PL_ple_plta	182	703	Caudal	Pleuronectidae	Pleuronectes	platessa	YZL 0950	sinistral	2
0183_0704_C_PL_ple_plta	183	704	Caudal	Pleuronectidae	Pleuronectes	platessa	YZL 0950	sinistral	3
0184_0705_C_PL_ple_plta	184	705	Caudal	Pleuronectidae	Pleuronectes	platessa	YZL 0950	sinistral	4
0185_0706_C_PL_ple_plta	185	706	Caudal	Pleuronectidae	Pleuronectes	platessa	YZL 0950	sinistral	5
0186_0707_C_PL_ple_plta	186	707	Caudal	Pleuronectidae	Pleuronectes	platessa	YZL 0950	sinistral	6
0187_0708_C_PL_ple_plta	187	708	Caudal	Pleuronectidae	Pleuronectes	platessa	YZL 0950	sinistral	7
0189_0658_C_SC_sco_maxi	189	658	Caudal	Scophthalmidae	Scophthalmus	maximus	YZL 0900	sinistral	1
0190_0659_C_SC_sco_maxi	190	659	Caudal	Scophthalmidae	Scophthalmus	maximus	YZL 0900	sinistral	2
0191_0660_C_SC_sco_maxi	191	660	Caudal	Scophthalmidae	Scophthalmus	maximus	YZL 0900	sinistral	3
0192_0661_C_SC_sco_maxi	192	661	Caudal	Scophthalmidae	Scophthalmus	maximus	YZL 0900	sinistral	4
0193_0662_C_SC_sco_maxi	193	662	Caudal	Scophthalmidae	Scophthalmus	maximus	YZL 0900	sinistral	5
0194_0663_C_SC_sco_maxi	194	663	Caudal	Scophthalmidae	Scophthalmus	maximus	YZL 0900	sinistral	6
0195_0691_P_PL_hpe_plte	195	691	Caudal	Pleuronectidae	Hippoglossoides	platessoides	YZL 0912	sinistral	1
0196_0692_P_PL_hpe_plte	196	692	Caudal	Pleuronectidae	Hippoglossoides	platessoides	YZL 0912	sinistral	2
0197_0693_P_PL_hpe_plte	197	693	Caudal	Pleuronectidae	Hippoglossoides	platessoides	YZL 0912	sinistral	3
0198_0694_P_PL_hpe_plte	198	694	Caudal	Pleuronectidae	Hippoglossoides	platessoides	YZL 0912	sinistral	4
0199_0695_P_PL_hpe_plte	199	695	Caudal	Pleuronectidae	Hippoglossoides	platessoides	YZL 0912	sinistral	5
0200_0759_C_PL_pla_fles	200	759	Caudal	Pleuronectidae	Platichthys	flesus	YZL 1151	sinistral	1
0201_0730_P_PL_mic_kitt	201	730	Precaudal	Pleuronectidae	Microstomus	kitt	YZL 1044	sinistral	1
0202_0731_P_PL_mic_kitt	202	731	Precaudal	Pleuronectidae	Microstomus	kitt	YZL 1044	sinistral	2
0203_0732_P_PL_mic_kitt	203	732	Precaudal	Pleuronectidae	Microstomus	kitt	YZL 1044	sinistral	3
0204_0733_C_PL_mic_kitt	204	733	Caudal	Pleuronectidae	Microstomus	kitt	YZL 1044	sinistral	1
0205_0734_C_PL_mic_kitt	205	734	Caudal	Pleuronectidae	Microstomus	kitt	YZL 1044	sinistral	2
0206_0735_C_PL_mic_kitt	206	735	Caudal	Pleuronectidae	Microstomus	kitt	YZL 1044	sinistral	3
0207_0736_C_PL_mic_kitt	207	736	Caudal	Pleuronectidae	Microstomus	kitt	YZL 1044	sinistral	4
0208_0737_C_PL_mic_kitt	208	737	Caudal	Pleuronectidae	Microstomus	kitt	YZL 1044	sinistral	5
0209_0738_C_PL_mic_kitt	209	738	Caudal	Pleuronectidae	Microstomus	kitt	YZL 1044	sinistral	6
0210_0795_P_PL_gly_cyno	210	795	Precaudal	Pleuronectidae	Glyptocephalus	cynoglossus	YZL 1954	sinistral	1
0211_0796_P_PL_gly_cyno	211	796	Precaudal	Pleuronectidae	Glyptocephalus	cynoglossus	YZL 1954	sinistral	2
0212_0797_P_PL_gly_cyno	212	797	Precaudal	Pleuronectidae	Glyptocephalus	cynoglossus	YZL 1954	sinistral	3
0213_0798_P_PL_gly_cyno	213	798	Precaudal	Pleuronectidae	Glyptocephalus	cynoglossus	YZL 1954	sinistral	4
0214_0799_C_PL_gly_cyno	214	799	Caudal	Pleuronectidae	Glyptocephalus	cynoglossus	YZL 1954	sinistral	1
0215_0800_C_PL_gly_cyno	215	800	Caudal	Pleuronectidae	Glyptocephalus	cynoglossus	YZL 1954	sinistral	2
0216_0801_C_PL_gly_cyno	216	801	Caudal	Pleuronectidae	Glyptocephalus	cynoglossus	YZL 1954	sinistral	3
0217_0802_C_PL_gly_cyno	217	802	Caudal	Pleuronectidae	Glyptocephalus	cynoglossus	YZL 1954	sinistral	4
0218_0803_C_PL_gly_cyno	218	803	Caudal	Pleuronectidae	Glyptocephalus	cynoglossus	YZL 1954	sinistral	5
0219_0804_C_PL_gly_cyno	219	804	Caudal	Pleuronectidae	Glyptocephalus	cynoglossus	YZL 1954	sinistral	6
0220_0805_C_PL_gly_cyno	220	805	Caudal	Pleuronectidae	Glyptocephalus	cynoglossus	YZL 1954	sinistral	7
0221_0806_C_PL_gly_cyno	221	806	Caudal	Pleuronectidae	Glyptocephalus	cynoglossus	YZL 1954	sinistral	8
0222_0741_P_SC_zeu_punc	222	741	Precaudal	Scophthalmidae	Zeugopterus	punctatus	YZL 1146	sinistral	1
0223_0742_P_SC_zeu_punc	223	742	Precaudal	Scophthalmidae	Zeugopterus	punctatus	YZL 1146	sinistral	2
0224_0743_P_SC_zeu_punc	224	743	Precaudal	Scophthalmidae	Zeugopterus	punctatus	YZL 1146	sinistral	3
0225_0744_P_SC_zeu_punc	225	744	Precaudal	Scophthalmidae	Zeugopterus	punctatus	YZL 1146	sinistral	4
0226_0745_C_SC_zeu_punc	226	745	Caudal	Scophthalmidae	Zeugopterus	punctatus	YZL 1146	sinistral	1
0227_0746_C_SC_zeu_punc	227	746	Caudal	Scophthalmidae	Zeugopterus	punctatus	YZL 1146	sinistral	2
0228_0747_C_SC_zeu_punc	228	747	Caudal	Scophthalmidae	Zeugopterus	punctatus	YZL 1146	sinistral	3
0229_0748_C_SC_zeu_punc	229	748	Caudal	Scophthalmidae	Zeugopterus	punctatus	YZL 1146	sinistral	4
0230_0749_C_SC_zeu_punc	230	749	Caudal	Scophthalmidae	Zeugopterus	punctatus	YZL 1146	sinistral	5
0231_0774_P_BO_arn_late	231	774	Precaudal	Bothidae	Arnoglossus	laterna	YZL 1184	sinistral	1
0232_0775_P_BO_arn_late	232	775	Precaudal	Bothidae	Arnoglossus	laterna	YZL 1184	sinistral	2
0233_0776_P_BO_arn_late	233	776	Precaudal	Bothidae	Arnoglossus	laterna	YZL 1184	sinistral	3
0234_0777_C_BO_arn_late	234	777	Caudal	Bothidae	Arnoglossus	laterna	YZL 1184	sinistral	1
0235_0778_C_BO_arn_late	235	778	Caudal	Bothidae	Arnoglossus	laterna	YZL 1184	sinistral	2
0236_0644_P_PL_hpu_hipp	236	644	Precaudal	Pleuronectidae	Hippoglossus	hippoglossus	YZL 0895	sinistral	1
0237_0645_P_PL_hpu_hipp	237	645	Precaudal	Pleuronectidae	Hippoglossus	hippoglossus	YZL 0895	sinistral	2
0238_0646_P_PL_hpu_hipp	238	646	Precaudal	Pleuronectidae	Hippoglossus	hippoglossus	YZL 0895	sinistral	3
0239_0647_P_PL_hpu_hipp	239	647	Precaudal	Pleuronectidae	Hippoglossus	hippoglossus	YZL 0895	sinistral	4
0240_0648_C_PL_hpu_hipp	240	648	Caudal	Pleuronectidae	Hippoglossus	hippoglossus	YZL 0895	sinistral	1
0241_0649_C_PL_hpu_hipp	241	649	Caudal	Pleuronectidae	Hippoglossus	hippoglossus	YZL 0895	sinistral	2
0242_0650_C_PL_hpu_hipp	242	650	Caudal	Pleuronectidae	Hippoglossus	hippoglossus	YZL 0895	sinistral	3
0243_0651_C_PL_hpu_hipp	243	651	Caudal	Pleuronectidae	Hippoglossus	hippoglossus	YZL 0895	sinistral	4
0244_0652_C_PL_hpu_hipp	244	652	Caudal	Pleuronectidae	Hippoglossus	hippoglossus	YZL 0895	sinistral	5
0245_0809_P_SC_sco_maxi	245	809	Precaudal	Scophthalmidae	Scophthalmus	maximus	YZL 1962	sinistral	1
0246_0810_P_SC_sco_maxi	246	810	Precaudal	Scophthalmidae	Scophthalmus	maximus	YZL 1962	sinistral	2
0247_0811_P_SC_sco_maxi	247	811	Precaudal	Scophthalmidae	Scophthalmus	maximus	YZL 1962	sinistral	3
0248_0812_P_SC_sco_maxi	248	812	Precaudal	Scophthalmidae	Scophthalmus	maximus	YZL 1962	sinistral	4
0249_0813_C_SC_sco_maxi	249	813	Caudal	Scophthalmidae	Scophthalmus	maximus	YZL 1962	sinistral	1
0250_0814_C_SC_sco_maxi	250	814	Caudal	Scophthalmidae	Scophthalmus	maximus	YZL 1962	sinistral	2
0251_0815_C_SC_sco_maxi	251	815	Caudal	Scophthalmidae	Scophthalmus	maximus	YZL 1962	sinistral	3
0252_0816_C_SC_sco_maxi	252	816	Caudal	Scophthalmidae	Scophthalmus	maximus	YZL 1962	sinistral	4
0253_0817_C_SC_sco_maxi	253	817	Caudal	Scophthalmidae	Scophthalmus	maximus	YZL 1962	sinistral	5
0254_0818_C_SC_sco_maxi	254	818	Caudal	Scophthalmidae	Scophthalmus	maximus	YZL 1962	sinistral	6
0255_0726_N_PL_mic_kitt	255	726	Cervical	Pleuronectidae	Microstomus	kitt	YZL 1044	sinistral	1
0256_0727_N_PL_mic_kitt	256	727	Cervical	Pleuronectidae	Microstomus	kitt	YZL 1044	sinistral	2
0257_0728_N_PL_mic_kitt	257	728	Cervical	Pleuronectidae	Microstomus	kitt	YZL 1044	sinistral	3
0259_0792_N_PL_gly_cyno	259	792	Cervical	Pleuronectidae	Glyptocephalus	cynoglossus	YZL 1954	sinistral	1
0260_0793_N_PL_gly_cyno	260	793	Cervical	Pleuronectidae	Glyptocephalus	cynoglossus	YZL 1954	sinistral	2
0261_0794_N_PL_gly_cyno	261	794	Cervical	Pleuronectidae	Glyptocephalus	cynoglossus	YZL 1954	sinistral	3
0262_0739_N_SC_zeu_punc	262	739	Cervical	Scophthalmidae	Zeugopterus	punctatus	YZL 1146	sinistral	1
0263_0740_N_SC_zeu_punc	263	740	Cervical	Scophthalmidae	Zeugopterus	punctatus	YZL 1146	sinistral	2
0264_0771_N_BO_arn_late	264	771	Cervical	Bothidae	Arnoglossus	laterna	YZL 1184	sinistral	1
0266_0772_N_BO_arn_late	266	772	Cervical	Bothidae	Arnoglossus	laterna	YZL 1184	sinistral	3
0267_0773_N_BO_arn_late	267	773	Cervical	Bothidae	Arnoglossus	laterna	YZL 1184	sinistral	4
0268_0642_N_PL_hpu_hipp	268	642	Cervical	Pleuronectidae	Hippoglossus	hippoglossus	YZL 0895	sinistral	1
0269_0643_N_PL_hpu_hipp	269	643	Cervical	Pleuronectidae	Hippoglossus	hippoglossus	YZL 0895	sinistral	2
0270_0807_N_SC_sco_maxi	270	807	Cervical	Scophthalmidae	Scophthalmus	maximus	YZL 1962	sinistral	1
0271_0808_N_SC_sco_maxi	271	808	Cervical	Scophthalmidae	Scophthalmus	maximus	YZL 1962	sinistral	2
0272_0779_N_PL_hpu_hipp	272	779	Cervical	Pleuronectidae	Hippoglossus	hippoglossus	YZL 1376	sinistral	1
0273_0780_N_PL_hpu_hipp	273	780	Cervical	Pleuronectidae	Hippoglossus	hippoglossus	YZL 1376	sinistral	2
0274_0675_N_PL_lim_lima	274	675	Cervical	Pleuronectidae	Limanda	limanda	YZL 0911	sinistral	1
0275_0760_N_SC_sco_rhom	275	760	Cervical	Scophthalmidae	Scophthalmus	rhombus	YZL 1153	sinistral	1
0276_0761_N_SC_sco_rhom	276	761	Cervical	Scophthalmidae	Scophthalmus	rhombus	YZL 1153	sinistral	2
0277_0664_P_SO_sol_sole	277	664	Cervical	Soleidae	Solea	solea	YZL 0903	sinistral	1
0278_0665_N_SO_sol_sole	278	665	Cervical	Soleidae	Solea	solea	YZL 0903	sinistral	2
0279_0666_N_SO_sol_sole	279	666	Cervical	Soleidae	Solea	solea	YZL 0903	sinistral	3
0280_0710_N_SC_lep_whif	280	710	Cervical	Scophthalmidae	Lepidorhombus	whiffiagonis	YZL 0998	sinistral	1
0281_0711_N_SC_lep_whif	281	711	Cervical	Scophthalmidae	Lepidorhombus	whiffiagonis	YZL 0998	sinistral	2
0282_0712_N_SC_lep_whif	282	712	Cervical	Scophthalmidae	Lepidorhombus	whiffiagonis	YZL 0998	sinistral	3
0283_0696_N_PL_ple_plta	283	696	Cervical	Pleuronectidae	Pleuronectes	platessa	YZL 0950	sinistral	1
0285_0653_N_SC_sco_maxi	285	653	Cervical	Scophthalmidae	Scophthalmus	maximus	YZL 0900	sinistral	2
0286_0686_N_PL_hpe_plte	286	686	Cervical	Pleuronectidae	Hippoglossoides	platessoides	YZL 0912	sinistral	1
0287_0750_N_PL_pla_fles	287	750	Cervical	Pleuronectidae	Platichthys	flesus	YZL 1151	sinistral	1
0386_0432_N_PL_lim_lima	386	432	Cervical	Pleuronectidae	Limanda	limanda	RBINS A4 022 P02	sinistral	1
0387_0433_N_PL_lim_lima	387	433	Cervical	Pleuronectidae	Limanda	limanda	RBINS A4 022 P02	sinistral	2
0388_0434_N_PL_lim_lima	388	434	Cervical	Pleuronectidae	Limanda	limanda	RBINS A4 022 P02	sinistral	3
0389_0435_P_PL_lim_lima	389	435	Precaudal	Pleuronectidae	Limanda	limanda	RBINS A4 022 P02	sinistral	1
0390_0436_P_PL_lim_lima	390	436	Precaudal	Pleuronectidae	Limanda	limanda	RBINS A4 022 P02	sinistral	2
0391_0437_P_PL_lim_lima	391	437	Precaudal	Pleuronectidae	Limanda	limanda	RBINS A4 022 P02	sinistral	3
0392_0438_P_PL_lim_lima	392	438	Precaudal	Pleuronectidae	Limanda	limanda	RBINS A4 022 P02	sinistral	4
0393_0439_C_PL_lim_lima	393	439	Caudal	Pleuronectidae	Limanda	limanda	RBINS A4 022 P02	sinistral	1
0395_0441_C_PL_lim_lima	395	441	Caudal	Pleuronectidae	Limanda	limanda	RBINS A4 022 P02	sinistral	3
0396_0442_C_PL_lim_lima	396	442	Caudal	Pleuronectidae	Limanda	limanda	RBINS A4 022 P02	sinistral	4
0397_0443_C_PL_lim_lima	397	443	Caudal	Pleuronectidae	Limanda	limanda	RBINS A4 022 P02	sinistral	5
0398_0444_C_PL_lim_lima	398	444	Caudal	Pleuronectidae	Limanda	limanda	RBINS A4 022 P02	sinistral	6
0399_0445_C_PL_lim_lima	399	445	Caudal	Pleuronectidae	Limanda	limanda	RBINS A4 022 P02	sinistral	7
0400_0446_C_PL_lim_lima	400	446	Caudal	Pleuronectidae	Limanda	limanda	RBINS A4 022 P02	sinistral	8
0401_0447_C_PL_lim_lima	401	447	Caudal	Pleuronectidae	Limanda	limanda	RBINS A4 022 P02	sinistral	9
0403_0213_N_PL_lim_lima	403	213	Cervical	Pleuronectidae	Limanda	limanda	RBINS A2 028 P41	sinistral	1
0404_0214_N_PL_lim_lima	404	214	Cervical	Pleuronectidae	Limanda	limanda	RBINS A2 028 P41	sinistral	2
0405_0215_P_PL_lim_lima	405	215	Precaudal	Pleuronectidae	Limanda	limanda	RBINS A2 028 P41	sinistral	1
0406_0216_P_PL_lim_lima	406	216	Precaudal	Pleuronectidae	Limanda	limanda	RBINS A2 028 P41	sinistral	2
0407_0217_P_PL_lim_lima	407	217	Precaudal	Pleuronectidae	Limanda	limanda	RBINS A2 028 P41	sinistral	3
0408_0218_C_PL_lim_lima	408	218	Caudal	Pleuronectidae	Limanda	limanda	RBINS A2 028 P41	sinistral	1
0409_0219_C_PL_lim_lima	409	219	Caudal	Pleuronectidae	Limanda	limanda	RBINS A2 028 P41	sinistral	2
0410_0220_C_PL_lim_lima	410	220	Caudal	Pleuronectidae	Limanda	limanda	RBINS A2 028 P41	sinistral	3
0411_0221_C_PL_lim_lima	411	221	Caudal	Pleuronectidae	Limanda	limanda	RBINS A2 028 P41	sinistral	4
0412_0222_C_PL_lim_lima	412	222	Caudal	Pleuronectidae	Limanda	limanda	RBINS A2 028 P41	sinistral	5
0413_0223_C_PL_lim_lima	413	223	Caudal	Pleuronectidae	Limanda	limanda	RBINS A2 028 P41	sinistral	6
0414_0224_C_PL_lim_lima	414	224	Caudal	Pleuronectidae	Limanda	limanda	RBINS A2 028 P41	sinistral	7
0415_0225_C_PL_lim_lima	415	225	Caudal	Pleuronectidae	Limanda	limanda	RBINS A2 028 P41	sinistral	8
0416_0226_N_PL_pla_fles	416	226	Cervical	Pleuronectidae	Platichthys	flesus	RBINS A2 038 P22	sinistral	1
0417_0227_N_PL_pla_fles	417	227	Cervical	Pleuronectidae	Platichthys	flesus	RBINS A2 038 P22	sinistral	2
0418_0228_P_PL_pla_fles	418	228	Precaudal	Pleuronectidae	Platichthys	flesus	RBINS A2 038 P22	sinistral	1
0419_0229_P_PL_pla_fles	419	229	Precaudal	Pleuronectidae	Platichthys	flesus	RBINS A2 038 P22	sinistral	2
0420_0230_P_PL_pla_fles	420	230	Precaudal	Pleuronectidae	Platichthys	flesus	RBINS A2 038 P22	sinistral	3
0421_0231_C_PL_pla_fles	421	231	Caudal	Pleuronectidae	Platichthys	flesus	RBINS A2 038 P22	sinistral	1
0422_0232_C_PL_pla_fles	422	232	Caudal	Pleuronectidae	Platichthys	flesus	RBINS A2 038 P22	sinistral	2
0423_0233_C_PL_pla_fles	423	233	Caudal	Pleuronectidae	Platichthys	flesus	RBINS A2 038 P22	sinistral	3
0424_0234_C_PL_pla_fles	424	234	Caudal	Pleuronectidae	Platichthys	flesus	RBINS A2 038 P22	sinistral	4
0425_0235_C_PL_pla_fles	425	235	Caudal	Pleuronectidae	Platichthys	flesus	RBINS A2 038 P22	sinistral	5
0426_0236_C_PL_pla_fles	426	236	Caudal	Pleuronectidae	Platichthys	flesus	RBINS A2 038 P22	sinistral	6
0427_0237_C_PL_pla_fles	427	237	Caudal	Pleuronectidae	Platichthys	flesus	RBINS A2 038 P22	sinistral	7
0428_0238_C_PL_pla_fles	428	238	Caudal	Pleuronectidae	Platichthys	flesus	RBINS A2 038 P22	sinistral	8
0429_0239_C_PL_pla_fles	429	239	Caudal	Pleuronectidae	Platichthys	flesus	RBINS A2 038 P22	sinistral	9
0430_0240_C_PL_pla_fles	430	240	Caudal	Pleuronectidae	Platichthys	flesus	RBINS A2 038 P22	sinistral	10
0432_0388_N_PL_pla_fles	432	388	Cervical	Pleuronectidae	Platichthys	flesus	RBINS A4 001 P127	sinistral	1
0433_0389_N_PL_pla_fles	433	389	Cervical	Pleuronectidae	Platichthys	flesus	RBINS A4 001 P127	sinistral	2
0434_0390_P_PL_pla_fles	434	390	Precaudal	Pleuronectidae	Platichthys	flesus	RBINS A4 001 P127	sinistral	1
0435_0391_P_PL_pla_fles	435	391	Precaudal	Pleuronectidae	Platichthys	flesus	RBINS A4 001 P127	sinistral	2
0436_0392_P_PL_pla_fles	436	392	Precaudal	Pleuronectidae	Platichthys	flesus	RBINS A4 001 P127	sinistral	3
0437_0393_C_PL_pla_fles	437	393	Caudal	Pleuronectidae	Platichthys	flesus	RBINS A4 001 P127	sinistral	1
0438_0394_C_PL_pla_fles	438	394	Caudal	Pleuronectidae	Platichthys	flesus	RBINS A4 001 P127	sinistral	2
0439_0395_C_PL_pla_fles	439	395	Caudal	Pleuronectidae	Platichthys	flesus	RBINS A4 001 P127	sinistral	3
0440_0396_C_PL_pla_fles	440	396	Caudal	Pleuronectidae	Platichthys	flesus	RBINS A4 001 P127	sinistral	4
0441_0397_C_PL_pla_fles	441	397	Caudal	Pleuronectidae	Platichthys	flesus	RBINS A4 001 P127	sinistral	5
0442_0398_C_PL_pla_fles	442	398	Caudal	Pleuronectidae	Platichthys	flesus	RBINS A4 001 P127	sinistral	6
0443_0399_C_PL_pla_fles	443	399	Caudal	Pleuronectidae	Platichthys	flesus	RBINS A4 001 P127	sinistral	7
0445_0416_N_PL_pla_fles	445	416	Cervical	Pleuronectidae	Platichthys	flesus	RBINS A4 001 P69	sinistral	1
0446_0417_N_PL_pla_fles	446	417	Cervical	Pleuronectidae	Platichthys	flesus	RBINS A4 001 P69	sinistral	2
0447_0418_P_PL_pla_fles	447	418	Precaudal	Pleuronectidae	Platichthys	flesus	RBINS A4 001 P69	sinistral	1
0448_0419_P_PL_pla_fles	448	419	Precaudal	Pleuronectidae	Platichthys	flesus	RBINS A4 001 P69	sinistral	2
0449_0420_P_PL_pla_fles	449	420	Precaudal	Pleuronectidae	Platichthys	flesus	RBINS A4 001 P69	sinistral	3
0450_0421_P_PL_pla_fles	450	421	Precaudal	Pleuronectidae	Platichthys	flesus	RBINS A4 001 P69	sinistral	4
0451_0422_C_PL_pla_fles	451	422	Caudal	Pleuronectidae	Platichthys	flesus	RBINS A4 001 P69	sinistral	1
0452_0423_C_PL_pla_fles	452	423	Caudal	Pleuronectidae	Platichthys	flesus	RBINS A4 001 P69	sinistral	2
0453_0424_C_PL_pla_fles	453	424	Caudal	Pleuronectidae	Platichthys	flesus	RBINS A4 001 P69	sinistral	3
0454_0425_C_PL_pla_fles	454	425	Caudal	Pleuronectidae	Platichthys	flesus	RBINS A4 001 P69	sinistral	4
0455_0426_C_PL_pla_fles	455	426	Caudal	Pleuronectidae	Platichthys	flesus	RBINS A4 001 P69	sinistral	5
0456_0427_C_PL_pla_fles	456	427	Caudal	Pleuronectidae	Platichthys	flesus	RBINS A4 001 P69	sinistral	6
0457_0428_C_PL_pla_fles	457	428	Caudal	Pleuronectidae	Platichthys	flesus	RBINS A4 001 P69	sinistral	7
0458_0429_C_PL_pla_fles	458	429	Caudal	Pleuronectidae	Platichthys	flesus	RBINS A4 001 P69	sinistral	8
0459_0430_C_PL_pla_fles	459	430	Caudal	Pleuronectidae	Platichthys	flesus	RBINS A4 001 P69	sinistral	9
0460_0431_C_PL_pla_fles	460	431	Caudal	Pleuronectidae	Platichthys	flesus	RBINS A4 001 P69	sinistral	10
0462_0178_N_PL_ple_plta	462	178	Cervical	Pleuronectidae	Pleuronectes	platessa	RBINS 97 003 P266	sinistral	1
0463_0179_N_PL_ple_plta	463	179	Cervical	Pleuronectidae	Pleuronectes	platessa	RBINS 97 003 P266	sinistral	2
0464_0180_P_PL_ple_plta	464	180	Precaudal	Pleuronectidae	Pleuronectes	platessa	RBINS 97 003 P266	sinistral	1
0465_0181_P_PL_ple_plta	465	181	Precaudal	Pleuronectidae	Pleuronectes	platessa	RBINS 97 003 P266	sinistral	2
0466_0182_P_PL_ple_plta	466	182	Precaudal	Pleuronectidae	Pleuronectes	platessa	RBINS 97 003 P266	sinistral	3
0467_0183_C_PL_ple_plta	467	183	Caudal	Pleuronectidae	Pleuronectes	platessa	RBINS 97 003 P266	sinistral	1
0468_0184_C_PL_ple_plta	468	184	Caudal	Pleuronectidae	Pleuronectes	platessa	RBINS 97 003 P266	sinistral	2
0469_0185_C_PL_ple_plta	469	185	Caudal	Pleuronectidae	Pleuronectes	platessa	RBINS 97 003 P266	sinistral	3
0470_0186_C_PL_ple_plta	470	186	Caudal	Pleuronectidae	Pleuronectes	platessa	RBINS 97 003 P266	sinistral	4
0471_0187_C_PL_ple_plta	471	187	Caudal	Pleuronectidae	Pleuronectes	platessa	RBINS 97 003 P266	sinistral	5
0472_0188_C_PL_ple_plta	472	188	Caudal	Pleuronectidae	Pleuronectes	platessa	RBINS 97 003 P266	sinistral	6
0473_0189_C_PL_ple_plta	473	189	Caudal	Pleuronectidae	Pleuronectes	platessa	RBINS 97 003 P266	sinistral	7
0474_0190_C_PL_ple_plta	474	190	Caudal	Pleuronectidae	Pleuronectes	platessa	RBINS 97 003 P266	sinistral	8
0475_0191_C_PL_ple_plta	475	191	Caudal	Pleuronectidae	Pleuronectes	platessa	RBINS 97 003 P266	sinistral	9
0476_0192_C_PL_ple_plta	476	192	Caudal	Pleuronectidae	Pleuronectes	platessa	RBINS 97 003 P266	sinistral	10
0477_0193_C_PL_ple_plta	477	193	Caudal	Pleuronectidae	Pleuronectes	platessa	RBINS 97 003 P266	sinistral	11
0479_0161_N_PL_ple_plta	479	161	Cervical	Pleuronectidae	Pleuronectes	platessa	RBINS 96 087 P10	sinistral	1
0480_0162_N_PL_ple_plta	480	162	Cervical	Pleuronectidae	Pleuronectes	platessa	RBINS 96 087 P10	sinistral	2
0481_0163_P_PL_ple_plta	481	163	Precaudal	Pleuronectidae	Pleuronectes	platessa	RBINS 96 087 P10	sinistral	1
0482_0164_P_PL_ple_plta	482	164	Precaudal	Pleuronectidae	Pleuronectes	platessa	RBINS 96 087 P10	sinistral	2
0483_0165_P_PL_ple_plta	483	165	Precaudal	Pleuronectidae	Pleuronectes	platessa	RBINS 96 087 P10	sinistral	3
0484_0166_P_PL_ple_plta	484	166	Precaudal	Pleuronectidae	Pleuronectes	platessa	RBINS 96 087 P10	sinistral	4
0485_0167_P_PL_ple_plta	485	167	Precaudal	Pleuronectidae	Pleuronectes	platessa	RBINS 96 087 P10	sinistral	5
0486_0168_C_PL_ple_plta	486	168	Caudal	Pleuronectidae	Pleuronectes	platessa	RBINS 96 087 P10	sinistral	1
0487_0169_C_PL_ple_plta	487	169	Caudal	Pleuronectidae	Pleuronectes	platessa	RBINS 96 087 P10	sinistral	2
0488_0170_C_PL_ple_plta	488	170	Caudal	Pleuronectidae	Pleuronectes	platessa	RBINS 96 087 P10	sinistral	3
0489_0171_C_PL_ple_plta	489	171	Caudal	Pleuronectidae	Pleuronectes	platessa	RBINS 96 087 P10	sinistral	4
0490_0172_C_PL_ple_plta	490	172	Caudal	Pleuronectidae	Pleuronectes	platessa	RBINS 96 087 P10	sinistral	5
0491_0173_C_PL_ple_plta	491	173	Caudal	Pleuronectidae	Pleuronectes	platessa	RBINS 96 087 P10	sinistral	6
0492_0174_C_PL_ple_plta	492	174	Caudal	Pleuronectidae	Pleuronectes	platessa	RBINS 96 087 P10	sinistral	7
0493_0175_C_PL_ple_plta	493	175	Caudal	Pleuronectidae	Pleuronectes	platessa	RBINS 96 087 P10	sinistral	8
0494_0176_C_PL_ple_plta	494	176	Caudal	Pleuronectidae	Pleuronectes	platessa	RBINS 96 087 P10	sinistral	9
0495_0177_C_PL_ple_plta	495	177	Caudal	Pleuronectidae	Pleuronectes	platessa	RBINS 96 087 P10	sinistral	10
0497_0069_N_PL_mic_kitt	497	69	Cervical	Pleuronectidae	Microstomus	kitt	RBINS 23882	sinistral	1
0498_0070_N_PL_mic_kitt	498	70	Cervical	Pleuronectidae	Microstomus	kitt	RBINS 23882	sinistral	2
0499_0071_N_PL_mic_kitt	499	71	Cervical	Pleuronectidae	Microstomus	kitt	RBINS 23882	sinistral	3
0500_0072_P_PL_mic_kitt	500	72	Precaudal	Pleuronectidae	Microstomus	kitt	RBINS 23882	sinistral	1
0501_0073_P_PL_mic_kitt	501	73	Precaudal	Pleuronectidae	Microstomus	kitt	RBINS 23882	sinistral	2
0502_0074_P_PL_mic_kitt	502	74	Precaudal	Pleuronectidae	Microstomus	kitt	RBINS 23882	sinistral	3
0503_0075_P_PL_mic_kitt	503	75	Precaudal	Pleuronectidae	Microstomus	kitt	RBINS 23882	sinistral	4
0504_0076_C_PL_mic_kitt	504	76	Caudal	Pleuronectidae	Microstomus	kitt	RBINS 23882	sinistral	1
0505_0077_C_PL_mic_kitt	505	77	Caudal	Pleuronectidae	Microstomus	kitt	RBINS 23882	sinistral	2
0506_0078_C_PL_mic_kitt	506	78	Caudal	Pleuronectidae	Microstomus	kitt	RBINS 23882	sinistral	3
0507_0079_C_PL_mic_kitt	507	79	Caudal	Pleuronectidae	Microstomus	kitt	RBINS 23882	sinistral	4
0508_0080_C_PL_mic_kitt	508	80	Caudal	Pleuronectidae	Microstomus	kitt	RBINS 23882	sinistral	5
0509_0081_C_PL_mic_kitt	509	81	Caudal	Pleuronectidae	Microstomus	kitt	RBINS 23882	sinistral	6
0510_0082_C_PL_mic_kitt	510	82	Caudal	Pleuronectidae	Microstomus	kitt	RBINS 23882	sinistral	7
0511_0083_C_PL_mic_kitt	511	83	Caudal	Pleuronectidae	Microstomus	kitt	RBINS 23882	sinistral	8
0512_0084_C_PL_mic_kitt	512	84	Caudal	Pleuronectidae	Microstomus	kitt	RBINS 23882	sinistral	9
0513_0085_C_PL_mic_kitt	513	85	Caudal	Pleuronectidae	Microstomus	kitt	RBINS 23882	sinistral	10
0516_0119_N_SC_lep_whif	516	119	Cervical	Scophthalmidae	Lepidorhombus	whiffiagonis	RBINS 91 017 P26	sinistral	2
0518_0120_P_SC_lep_whif	518	120	Precaudal	Scophthalmidae	Lepidorhombus	whiffiagonis	RBINS 91 017 P26	sinistral	1
0519_0121_P_SC_lep_whif	519	121	Precaudal	Scophthalmidae	Lepidorhombus	whiffiagonis	RBINS 91 017 P26	sinistral	2
0520_0122_P_SC_lep_whif	520	122	Precaudal	Scophthalmidae	Lepidorhombus	whiffiagonis	RBINS 91 017 P26	sinistral	3
0521_0123_P_SC_lep_whif	521	123	Precaudal	Scophthalmidae	Lepidorhombus	whiffiagonis	RBINS 91 017 P26	sinistral	4
0522_0124_P_SC_lep_whif	522	124	Precaudal	Scophthalmidae	Lepidorhombus	whiffiagonis	RBINS 91 017 P26	sinistral	5
0523_0125_P_SC_lep_whif	523	125	Precaudal	Scophthalmidae	Lepidorhombus	whiffiagonis	RBINS 91 017 P26	sinistral	6
0524_0126_C_SC_lep_whif	524	126	Caudal	Scophthalmidae	Lepidorhombus	whiffiagonis	RBINS 91 017 P26	sinistral	1
0526_0127_C_SC_lep_whif	526	127	Caudal	Scophthalmidae	Lepidorhombus	whiffiagonis	RBINS 91 017 P26	sinistral	3
0530_0128_C_SC_lep_whif	530	128	Caudal	Scophthalmidae	Lepidorhombus	whiffiagonis	RBINS 91 017 P26	sinistral	7
0531_0129_C_SC_lep_whif	531	129	Caudal	Scophthalmidae	Lepidorhombus	whiffiagonis	RBINS 91 017 P26	sinistral	8
0533_0529_N_PL_gly_cyno	533	529	Cervical	Pleuronectidae	Glyptocephalus	cynoglossus	RBINS DCB359	sinistral	1
0534_0530_N_PL_gly_cyno	534	530	Cervical	Pleuronectidae	Glyptocephalus	cynoglossus	RBINS DCB359	sinistral	2
0535_0531_N_PL_gly_cyno	535	531	Cervical	Pleuronectidae	Glyptocephalus	cynoglossus	RBINS DCB359	sinistral	3
0536_0532_P_PL_gly_cyno	536	532	Precaudal	Pleuronectidae	Glyptocephalus	cynoglossus	RBINS DCB359	sinistral	1
0537_0533_P_PL_gly_cyno	537	533	Precaudal	Pleuronectidae	Glyptocephalus	cynoglossus	RBINS DCB359	sinistral	2
0538_0534_P_PL_gly_cyno	538	534	Precaudal	Pleuronectidae	Glyptocephalus	cynoglossus	RBINS DCB359	sinistral	3
0539_0535_P_PL_gly_cyno	539	535	Precaudal	Pleuronectidae	Glyptocephalus	cynoglossus	RBINS DCB359	sinistral	4
0540_0536_P_PL_gly_cyno	540	536	Precaudal	Pleuronectidae	Glyptocephalus	cynoglossus	RBINS DCB359	sinistral	5
0541_0537_C_PL_gly_cyno	541	537	Caudal	Pleuronectidae	Glyptocephalus	cynoglossus	RBINS DCB359	sinistral	1
0542_0538_C_PL_gly_cyno	542	538	Caudal	Pleuronectidae	Glyptocephalus	cynoglossus	RBINS DCB359	sinistral	2
0543_0539_C_PL_gly_cyno	543	539	Caudal	Pleuronectidae	Glyptocephalus	cynoglossus	RBINS DCB359	sinistral	3
0544_0540_C_PL_gly_cyno	544	540	Caudal	Pleuronectidae	Glyptocephalus	cynoglossus	RBINS DCB359	sinistral	4
0545_0541_C_PL_gly_cyno	545	541	Caudal	Pleuronectidae	Glyptocephalus	cynoglossus	RBINS DCB359	sinistral	5
0546_0542_C_PL_gly_cyno	546	542	Caudal	Pleuronectidae	Glyptocephalus	cynoglossus	RBINS DCB359	sinistral	6
0547_0543_C_PL_gly_cyno	547	543	Caudal	Pleuronectidae	Glyptocephalus	cynoglossus	RBINS DCB359	sinistral	7
0548_0544_C_PL_gly_cyno	548	544	Caudal	Pleuronectidae	Glyptocephalus	cynoglossus	RBINS DCB359	sinistral	8
0549_0545_C_PL_gly_cyno	549	545	Caudal	Pleuronectidae	Glyptocephalus	cynoglossus	RBINS DCB359	sinistral	9
0550_0546_C_PL_gly_cyno	550	546	Caudal	Pleuronectidae	Glyptocephalus	cynoglossus	RBINS DCB359	sinistral	10
0551_0547_C_PL_gly_cyno	551	547	Caudal	Pleuronectidae	Glyptocephalus	cynoglossus	RBINS DCB359	sinistral	11
0553_0367_N_PL_mic_kitt	553	367	Cervical	Pleuronectidae	Microstomus	kitt	RBINS A3-001-P62	sinistral	1
0554_0368_N_PL_mic_kitt	554	368	Cervical	Pleuronectidae	Microstomus	kitt	RBINS A3-001-P62	sinistral	2
0555_0369_P_PL_mic_kitt	555	369	Precaudal	Pleuronectidae	Microstomus	kitt	RBINS A3-001-P62	sinistral	1
0556_0370_P_PL_mic_kitt	556	370	Precaudal	Pleuronectidae	Microstomus	kitt	RBINS A3-001-P62	sinistral	2
0557_0371_P_PL_mic_kitt	557	371	Precaudal	Pleuronectidae	Microstomus	kitt	RBINS A3-001-P62	sinistral	3
0558_0372_P_PL_mic_kitt	558	372	Precaudal	Pleuronectidae	Microstomus	kitt	RBINS A3-001-P62	sinistral	4
0559_0373_P_PL_mic_kitt	559	373	Precaudal	Pleuronectidae	Microstomus	kitt	RBINS A3-001-P62	sinistral	5
0560_0374_P_PL_mic_kitt	560	374	Precaudal	Pleuronectidae	Microstomus	kitt	RBINS A3-001-P62	sinistral	6
0561_0375_P_PL_mic_kitt	561	375	Precaudal	Pleuronectidae	Microstomus	kitt	RBINS A3-001-P62	sinistral	7
0562_0376_P_PL_mic_kitt	562	376	Precaudal	Pleuronectidae	Microstomus	kitt	RBINS A3-001-P62	sinistral	8
0563_0377_C_PL_mic_kitt	563	377	Caudal	Pleuronectidae	Microstomus	kitt	RBINS A3-001-P62	sinistral	1
0564_0378_C_PL_mic_kitt	564	378	Caudal	Pleuronectidae	Microstomus	kitt	RBINS A3-001-P62	sinistral	2
0565_0379_C_PL_mic_kitt	565	379	Caudal	Pleuronectidae	Microstomus	kitt	RBINS A3-001-P62	sinistral	3
0566_0380_C_PL_mic_kitt	566	380	Caudal	Pleuronectidae	Microstomus	kitt	RBINS A3-001-P62	sinistral	4
0567_0381_C_PL_mic_kitt	567	381	Caudal	Pleuronectidae	Microstomus	kitt	RBINS A3-001-P62	sinistral	5
0568_0382_C_PL_mic_kitt	568	382	Caudal	Pleuronectidae	Microstomus	kitt	RBINS A3-001-P62	sinistral	6
0569_0383_C_PL_mic_kitt	569	383	Caudal	Pleuronectidae	Microstomus	kitt	RBINS A3-001-P62	sinistral	7
0570_0384_C_PL_mic_kitt	570	384	Caudal	Pleuronectidae	Microstomus	kitt	RBINS A3-001-P62	sinistral	8
0571_0385_C_PL_mic_kitt	571	385	Caudal	Pleuronectidae	Microstomus	kitt	RBINS A3-001-P62	sinistral	9
0572_0386_C_PL_mic_kitt	572	386	Caudal	Pleuronectidae	Microstomus	kitt	RBINS A3-001-P62	sinistral	10
0573_0387_C_PL_mic_kitt	573	387	Caudal	Pleuronectidae	Microstomus	kitt	RBINS A3-001-P62	sinistral	11
0575_0613_N_PL_hpe_plte	575	613	Cervical	Pleuronectidae	Hippoglossoides	platessoides	RBINS DCB849	sinistral	1
0576_0614_N_PL_hpe_plte	576	614	Cervical	Pleuronectidae	Hippoglossoides	platessoides	RBINS DCB849	sinistral	2
0577_0615_N_PL_hpe_plte	577	615	Cervical	Pleuronectidae	Hippoglossoides	platessoides	RBINS DCB849	sinistral	1
0578_0616_P_PL_hpe_plte	578	616	Precaudal	Pleuronectidae	Hippoglossoides	platessoides	RBINS DCB849	sinistral	1
0579_0617_P_PL_hpe_plte	579	617	Precaudal	Pleuronectidae	Hippoglossoides	platessoides	RBINS DCB849	sinistral	2
0580_0618_P_PL_hpe_plte	580	618	Precaudal	Pleuronectidae	Hippoglossoides	platessoides	RBINS DCB849	sinistral	3
0581_0619_P_PL_hpe_plte	581	619	Precaudal	Pleuronectidae	Hippoglossoides	platessoides	RBINS DCB849	sinistral	4
0582_0620_C_PL_hpe_plte	582	620	Caudal	Pleuronectidae	Hippoglossoides	platessoides	RBINS DCB849	sinistral	1
0583_0621_C_PL_hpe_plte	583	621	Caudal	Pleuronectidae	Hippoglossoides	platessoides	RBINS DCB849	sinistral	2
0584_0622_C_PL_hpe_plte	584	622	Caudal	Pleuronectidae	Hippoglossoides	platessoides	RBINS DCB849	sinistral	3
0585_0623_C_PL_hpe_plte	585	623	Caudal	Pleuronectidae	Hippoglossoides	platessoides	RBINS DCB849	sinistral	4
0586_0624_C_PL_hpe_plte	586	624	Caudal	Pleuronectidae	Hippoglossoides	platessoides	RBINS DCB849	sinistral	5
0587_0625_C_PL_hpe_plte	587	625	Caudal	Pleuronectidae	Hippoglossoides	platessoides	RBINS DCB849	sinistral	6
0588_0626_C_PL_hpe_plte	588	626	Caudal	Pleuronectidae	Hippoglossoides	platessoides	RBINS DCB849	sinistral	7
0589_0627_C_PL_hpe_plte	589	627	Caudal	Pleuronectidae	Hippoglossoides	platessoides	RBINS DCB849	sinistral	8
0590_0628_C_PL_hpe_plte	590	628	Caudal	Pleuronectidae	Hippoglossoides	platessoides	RBINS DCB849	sinistral	9
0592_0035_N_PL_pla_fles	592	35	Cervical	Pleuronectidae	Platichthys	flesus	RBINS 23801	sinistral	1
0593_0036_N_PL_pla_fles	593	36	Cervical	Pleuronectidae	Platichthys	flesus	RBINS 23801	sinistral	2
0594_0037_P_PL_pla_fles	594	37	Precaudal	Pleuronectidae	Platichthys	flesus	RBINS 23801	sinistral	1
0595_0038_P_PL_pla_fles	595	38	Precaudal	Pleuronectidae	Platichthys	flesus	RBINS 23801	sinistral	2
0596_0039_P_PL_pla_fles	596	39	Precaudal	Pleuronectidae	Platichthys	flesus	RBINS 23801	sinistral	3
0597_0040_P_PL_pla_fles	597	40	Precaudal	Pleuronectidae	Platichthys	flesus	RBINS 23801	sinistral	4
0598_0041_C_PL_pla_fles	598	41	Caudal	Pleuronectidae	Platichthys	flesus	RBINS 23801	sinistral	1
0599_0042_C_PL_pla_fles	599	42	Caudal	Pleuronectidae	Platichthys	flesus	RBINS 23801	sinistral	2
0600_0043_C_PL_pla_fles	600	43	Caudal	Pleuronectidae	Platichthys	flesus	RBINS 23801	sinistral	3
0601_0044_C_PL_pla_fles	601	44	Caudal	Pleuronectidae	Platichthys	flesus	RBINS 23801	sinistral	4
0602_0045_C_PL_pla_fles	602	45	Caudal	Pleuronectidae	Platichthys	flesus	RBINS 23801	sinistral	5
0603_0046_C_PL_pla_fles	603	46	Caudal	Pleuronectidae	Platichthys	flesus	RBINS 23801	sinistral	6
0604_0047_C_PL_pla_fles	604	47	Caudal	Pleuronectidae	Platichthys	flesus	RBINS 23801	sinistral	7
0605_0048_C_PL_pla_fles	605	48	Caudal	Pleuronectidae	Platichthys	flesus	RBINS 23801	sinistral	8
0606_0049_C_PL_pla_fles	606	49	Caudal	Pleuronectidae	Platichthys	flesus	RBINS 23801	sinistral	9
0608_0400_N_PL_lim_lima	608	400	Cervical	Pleuronectidae	Limanda	limanda	RBINS A4 001 P60	sinistral	1
0609_0401_N_PL_lim_lima	609	401	Cervical	Pleuronectidae	Limanda	limanda	RBINS A4 001 P60	sinistral	2
0610_0402_P_PL_lim_lima	610	402	Precaudal	Pleuronectidae	Limanda	limanda	RBINS A4 001 P60	sinistral	1
0611_0403_P_PL_lim_lima	611	403	Precaudal	Pleuronectidae	Limanda	limanda	RBINS A4 001 P60	sinistral	2
0612_0404_P_PL_lim_lima	612	404	Precaudal	Pleuronectidae	Limanda	limanda	RBINS A4 001 P60	sinistral	3
0613_0405_P_PL_lim_lima	613	405	Precaudal	Pleuronectidae	Limanda	limanda	RBINS A4 001 P60	sinistral	4
0614_0406_C_PL_lim_lima	614	406	Caudal	Pleuronectidae	Limanda	limanda	RBINS A4 001 P60	sinistral	1
0615_0407_C_PL_lim_lima	615	407	Caudal	Pleuronectidae	Limanda	limanda	RBINS A4 001 P60	sinistral	2
0616_0408_C_PL_lim_lima	616	408	Caudal	Pleuronectidae	Limanda	limanda	RBINS A4 001 P60	sinistral	3
0617_0409_C_PL_lim_lima	617	409	Caudal	Pleuronectidae	Limanda	limanda	RBINS A4 001 P60	sinistral	4
0618_0410_C_PL_lim_lima	618	410	Caudal	Pleuronectidae	Limanda	limanda	RBINS A4 001 P60	sinistral	5
0619_0411_C_PL_lim_lima	619	411	Caudal	Pleuronectidae	Limanda	limanda	RBINS A4 001 P60	sinistral	6
0620_0412_C_PL_lim_lima	620	412	Caudal	Pleuronectidae	Limanda	limanda	RBINS A4 001 P60	sinistral	7
0621_0413_C_PL_lim_lima	621	413	Caudal	Pleuronectidae	Limanda	limanda	RBINS A4 001 P60	sinistral	8
0622_0414_C_PL_lim_lima	622	414	Caudal	Pleuronectidae	Limanda	limanda	RBINS A4 001 P60	sinistral	9
0623_0415_C_PL_lim_lima	623	415	Caudal	Pleuronectidae	Limanda	limanda	RBINS A4 001 P60	sinistral	10
0626_0195_N_PL_ple_plta	626	195	Cervical	Pleuronectidae	Pleuronectes	platessa	RBINS 97 003 P336	sinistral	2
0627_0196_N_PL_ple_plta	627	196	Cervical	Pleuronectidae	Pleuronectes	platessa	RBINS 97 003 P336	sinistral	3
0628_0197_P_PL_ple_plta	628	197	Precaudal	Pleuronectidae	Pleuronectes	platessa	RBINS 97 003 P336	sinistral	1
0629_0198_P_PL_ple_plta	629	198	Precaudal	Pleuronectidae	Pleuronectes	platessa	RBINS 97 003 P336	sinistral	2
0630_0199_P_PL_ple_plta	630	199	Precaudal	Pleuronectidae	Pleuronectes	platessa	RBINS 97 003 P336	sinistral	3
0631_0200_P_PL_ple_plta	631	200	Precaudal	Pleuronectidae	Pleuronectes	platessa	RBINS 97 003 P336	sinistral	4
0632_0201_P_PL_ple_plta	632	201	Precaudal	Pleuronectidae	Pleuronectes	platessa	RBINS 97 003 P336	sinistral	5
0633_0202_C_PL_ple_plta	633	202	Caudal	Pleuronectidae	Pleuronectes	platessa	RBINS 97 003 P336	sinistral	1
0634_0203_C_PL_ple_plta	634	203	Caudal	Pleuronectidae	Pleuronectes	platessa	RBINS 97 003 P336	sinistral	2
0635_0204_C_PL_ple_plta	635	204	Caudal	Pleuronectidae	Pleuronectes	platessa	RBINS 97 003 P336	sinistral	3
0636_0205_C_PL_ple_plta	636	205	Caudal	Pleuronectidae	Pleuronectes	platessa	RBINS 97 003 P336	sinistral	4
0637_0206_C_PL_ple_plta	637	206	Caudal	Pleuronectidae	Pleuronectes	platessa	RBINS 97 003 P336	sinistral	5
0638_0207_C_PL_ple_plta	638	207	Caudal	Pleuronectidae	Pleuronectes	platessa	RBINS 97 003 P336	sinistral	6
0639_0208_C_PL_ple_plta	639	208	Caudal	Pleuronectidae	Pleuronectes	platessa	RBINS 97 003 P336	sinistral	7
0640_0209_C_PL_ple_plta	640	209	Caudal	Pleuronectidae	Pleuronectes	platessa	RBINS 97 003 P336	sinistral	8
0641_0210_C_PL_ple_plta	641	210	Caudal	Pleuronectidae	Pleuronectes	platessa	RBINS 97 003 P336	sinistral	9
0642_0211_C_PL_ple_plta	642	211	Caudal	Pleuronectidae	Pleuronectes	platessa	RBINS 97 003 P336	sinistral	10
0644_0548_N_PL_hpe_plte	644	548	Cervical	Pleuronectidae	Hippoglossoides	platessoides	RBINS DCB767	sinistral	1
0645_0549_N_PL_hpe_plte	645	549	Cervical	Pleuronectidae	Hippoglossoides	platessoides	RBINS DCB767	sinistral	2
0646_0550_P_PL_hpe_plte	646	550	Precaudal	Pleuronectidae	Hippoglossoides	platessoides	RBINS DCB767	sinistral	1
0647_0551_P_PL_hpe_plte	647	551	Precaudal	Pleuronectidae	Hippoglossoides	platessoides	RBINS DCB767	sinistral	2
0648_0552_P_PL_hpe_plte	648	552	Precaudal	Pleuronectidae	Hippoglossoides	platessoides	RBINS DCB767	sinistral	3
0649_0553_P_PL_hpe_plte	649	553	Precaudal	Pleuronectidae	Hippoglossoides	platessoides	RBINS DCB767	sinistral	4
0650_0554_P_PL_hpe_plte	650	554	Precaudal	Pleuronectidae	Hippoglossoides	platessoides	RBINS DCB767	sinistral	5
0651_0555_C_PL_hpe_plte	651	555	Caudal	Pleuronectidae	Hippoglossoides	platessoides	RBINS DCB767	sinistral	1
0652_0556_C_PL_hpe_plte	652	556	Caudal	Pleuronectidae	Hippoglossoides	platessoides	RBINS DCB767	sinistral	2
0653_0557_C_PL_hpe_plte	653	557	Caudal	Pleuronectidae	Hippoglossoides	platessoides	RBINS DCB767	sinistral	3
0654_0558_C_PL_hpe_plte	654	558	Caudal	Pleuronectidae	Hippoglossoides	platessoides	RBINS DCB767	sinistral	4
0655_0559_C_PL_hpe_plte	655	559	Caudal	Pleuronectidae	Hippoglossoides	platessoides	RBINS DCB767	sinistral	5
0656_0560_C_PL_hpe_plte	656	560	Caudal	Pleuronectidae	Hippoglossoides	platessoides	RBINS DCB767	sinistral	6
0657_0561_C_PL_hpe_plte	657	561	Caudal	Pleuronectidae	Hippoglossoides	platessoides	RBINS DCB767	sinistral	7
0658_0562_C_PL_hpe_plte	658	562	Caudal	Pleuronectidae	Hippoglossoides	platessoides	RBINS DCB767	sinistral	8
0659_0563_C_PL_hpe_plte	659	563	Caudal	Pleuronectidae	Hippoglossoides	platessoides	RBINS DCB767	sinistral	9
0661_0629_N_PL_hpe_plte	661	629	Cervical	Pleuronectidae	Hippoglossoides	platessoides	RBINS DCB850	sinistral	1
0662_0630_N_PL_hpe_plte	662	630	Cervical	Pleuronectidae	Hippoglossoides	platessoides	RBINS DCB850	sinistral	2
0663_0631_P_PL_hpe_plte	663	631	Precaudal	Pleuronectidae	Hippoglossoides	platessoides	RBINS DCB850	sinistral	1
0664_0632_P_PL_hpe_plte	664	632	Precaudal	Pleuronectidae	Hippoglossoides	platessoides	RBINS DCB850	sinistral	2
0665_0633_P_PL_hpe_plte	665	633	Precaudal	Pleuronectidae	Hippoglossoides	platessoides	RBINS DCB850	sinistral	3
0666_0634_P_PL_hpe_plte	666	634	Precaudal	Pleuronectidae	Hippoglossoides	platessoides	RBINS DCB850	sinistral	4
0667_0635_C_PL_hpe_plte	667	635	Caudal	Pleuronectidae	Hippoglossoides	platessoides	RBINS DCB850	sinistral	1
0668_0636_C_PL_hpe_plte	668	636	Caudal	Pleuronectidae	Hippoglossoides	platessoides	RBINS DCB850	sinistral	2
0669_0637_C_PL_hpe_plte	669	637	Caudal	Pleuronectidae	Hippoglossoides	platessoides	RBINS DCB850	sinistral	3
0670_0638_C_PL_hpe_plte	670	638	Caudal	Pleuronectidae	Hippoglossoides	platessoides	RBINS DCB850	sinistral	4
0671_0639_C_PL_hpe_plte	671	639	Caudal	Pleuronectidae	Hippoglossoides	platessoides	RBINS DCB850	sinistral	5
0672_0640_C_PL_hpe_plte	672	640	Caudal	Pleuronectidae	Hippoglossoides	platessoides	RBINS DCB850	sinistral	6
0673_0641_C_PL_hpe_plte	673	641	Caudal	Pleuronectidae	Hippoglossoides	platessoides	RBINS DCB850	sinistral	7
0674_0241_C_SC_sco_maxi	674	366	Caudal	Scophthalmidae	Scophthalmus	maximus	RBINS A2 052 P12	sinistral	6
0675_0242_C_SC_sco_maxi	675	241	Caudal	Scophthalmidae	Scophthalmus	maximus	RBINS A2 052 P12	sinistral	7
0676_0243_C_SC_sco_maxi	676	242	Caudal	Scophthalmidae	Scophthalmus	maximus	RBINS A2 052 P12	sinistral	8
0677_0244_C_SC_sco_maxi	677	243	Caudal	Scophthalmidae	Scophthalmus	maximus	RBINS A2 052 P12	sinistral	9
0679_0019_N_SC_sco_rhom	679	19	Cervical	Scophthalmidae	Scophthalmus	rhombus	RBINS 23664	sinistral	1
0680_0020_N_SC_sco_rhom	680	20	Cervical	Scophthalmidae	Scophthalmus	rhombus	RBINS 23664	sinistral	2
0681_0021_P_SC_sco_rhom	681	21	Precaudal	Scophthalmidae	Scophthalmus	rhombus	RBINS 23664	sinistral	1
0682_0022_P_SC_sco_rhom	682	22	Precaudal	Scophthalmidae	Scophthalmus	rhombus	RBINS 23664	sinistral	2
0683_0023_P_SC_sco_rhom	683	23	Precaudal	Scophthalmidae	Scophthalmus	rhombus	RBINS 23664	sinistral	3
0684_0024_P_SC_sco_rhom	684	24	Precaudal	Scophthalmidae	Scophthalmus	rhombus	RBINS 23664	sinistral	4
0685_0025_P_SC_sco_rhom	685	25	Precaudal	Scophthalmidae	Scophthalmus	rhombus	RBINS 23664	sinistral	5
0686_0026_C_SC_sco_rhom	686	26	Caudal	Scophthalmidae	Scophthalmus	rhombus	RBINS 23664	sinistral	1
0687_0027_C_SC_sco_rhom	687	27	Caudal	Scophthalmidae	Scophthalmus	rhombus	RBINS 23664	sinistral	2
0688_0028_C_SC_sco_rhom	688	28	Caudal	Scophthalmidae	Scophthalmus	rhombus	RBINS 23664	sinistral	3
0689_0029_C_SC_sco_rhom	689	29	Caudal	Scophthalmidae	Scophthalmus	rhombus	RBINS 23664	sinistral	4
0690_0030_C_SC_sco_rhom	690	30	Caudal	Scophthalmidae	Scophthalmus	rhombus	RBINS 23664	sinistral	5
0691_0031_C_SC_sco_rhom	691	31	Caudal	Scophthalmidae	Scophthalmus	rhombus	RBINS 23664	sinistral	6
0692_0032_C_SC_sco_rhom	692	32	Caudal	Scophthalmidae	Scophthalmus	rhombus	RBINS 23664	sinistral	7
0693_0033_C_SC_sco_rhom	693	33	Caudal	Scophthalmidae	Scophthalmus	rhombus	RBINS 23664	sinistral	8
0694_0034_C_SC_sco_rhom	694	34	Caudal	Scophthalmidae	Scophthalmus	rhombus	RBINS 23664	sinistral	9
0696_0564_N_SC_lep_bosc	696	564	Cervical	Scophthalmidae	Lepidorhombus	boscii	RBINS DCB773	sinistral	1
0697_0565_N_SC_lep_bosc	697	565	Cervical	Scophthalmidae	Lepidorhombus	boscii	RBINS DCB773	sinistral	2
0698_0566_N_SC_lep_bosc	698	566	Cervical	Scophthalmidae	Lepidorhombus	boscii	RBINS DCB773	sinistral	3
0699_0567_P_SC_lep_bosc	699	567	Precaudal	Scophthalmidae	Lepidorhombus	boscii	RBINS DCB773	sinistral	1
0700_0568_P_SC_lep_bosc	700	568	Precaudal	Scophthalmidae	Lepidorhombus	boscii	RBINS DCB773	sinistral	2
0701_0569_P_SC_lep_bosc	701	569	Precaudal	Scophthalmidae	Lepidorhombus	boscii	RBINS DCB773	sinistral	3
0702_0570_P_SC_lep_bosc	702	570	Precaudal	Scophthalmidae	Lepidorhombus	boscii	RBINS DCB773	sinistral	4
0703_0571_C_SC_lep_bosc	703	571	Caudal	Scophthalmidae	Lepidorhombus	boscii	RBINS DCB773	sinistral	1
0704_0572_C_SC_lep_bosc	704	572	Caudal	Scophthalmidae	Lepidorhombus	boscii	RBINS DCB773	sinistral	2
0705_0573_C_SC_lep_bosc	705	573	Caudal	Scophthalmidae	Lepidorhombus	boscii	RBINS DCB773	sinistral	3
0706_0574_C_SC_lep_bosc	706	574	Caudal	Scophthalmidae	Lepidorhombus	boscii	RBINS DCB773	sinistral	4
0710_0593_N_PL_hpu_hipp	710	593	Cervical	Pleuronectidae	Hippoglossus	hippoglossus	RBINS DCB845	sinistral	1
0711_0594_N_PL_hpu_hipp	711	594	Cervical	Pleuronectidae	Hippoglossus	hippoglossus	RBINS DCB845	sinistral	2
0712_0595_N_PL_hpu_hipp	712	595	Cervical	Pleuronectidae	Hippoglossus	hippoglossus	RBINS DCB845	sinistral	3
0713_0596_P_PL_hpu_hipp	713	596	Precaudal	Pleuronectidae	Hippoglossus	hippoglossus	RBINS DCB845	sinistral	1
0714_0597_P_PL_hpu_hipp	714	597	Precaudal	Pleuronectidae	Hippoglossus	hippoglossus	RBINS DCB845	sinistral	2
0715_0598_P_PL_hpu_hipp	715	598	Precaudal	Pleuronectidae	Hippoglossus	hippoglossus	RBINS DCB845	sinistral	3
0716_0599_P_PL_hpu_hipp	716	599	Precaudal	Pleuronectidae	Hippoglossus	hippoglossus	RBINS DCB845	sinistral	4
0717_0600_P_PL_hpu_hipp	717	600	Precaudal	Pleuronectidae	Hippoglossus	hippoglossus	RBINS DCB845	sinistral	5
0718_0601_P_PL_hpu_hipp	718	601	Precaudal	Pleuronectidae	Hippoglossus	hippoglossus	RBINS DCB845	sinistral	6
0719_0602_P_PL_hpu_hipp	719	602	Precaudal	Pleuronectidae	Hippoglossus	hippoglossus	RBINS DCB845	sinistral	7
0720_0603_C_PL_hpu_hipp	720	603	Caudal	Pleuronectidae	Hippoglossus	hippoglossus	RBINS DCB845	sinistral	1
0721_0604_C_PL_hpu_hipp	721	604	Caudal	Pleuronectidae	Hippoglossus	hippoglossus	RBINS DCB845	sinistral	2
0722_0605_C_PL_hpu_hipp	722	605	Caudal	Pleuronectidae	Hippoglossus	hippoglossus	RBINS DCB845	sinistral	3
0723_0606_C_PL_hpu_hipp	723	606	Caudal	Pleuronectidae	Hippoglossus	hippoglossus	RBINS DCB845	sinistral	4
0724_0607_C_PL_hpu_hipp	724	607	Caudal	Pleuronectidae	Hippoglossus	hippoglossus	RBINS DCB845	sinistral	5
0725_0608_C_PL_hpu_hipp	725	608	Caudal	Pleuronectidae	Hippoglossus	hippoglossus	RBINS DCB845	sinistral	6
0726_0609_C_PL_hpu_hipp	726	609	Caudal	Pleuronectidae	Hippoglossus	hippoglossus	RBINS DCB845	sinistral	7
0727_0610_C_PL_hpu_hipp	727	610	Caudal	Pleuronectidae	Hippoglossus	hippoglossus	RBINS DCB845	sinistral	8
0728_0611_C_PL_hpu_hipp	728	611	Caudal	Pleuronectidae	Hippoglossus	hippoglossus	RBINS DCB845	sinistral	9
0729_0612_C_PL_hpu_hipp	729	612	Caudal	Pleuronectidae	Hippoglossus	hippoglossus	RBINS DCB845	sinistral	10
0731_0130_N_PL_hpu_hipp	731	130	Cervical	Pleuronectidae	Hippoglossus	hippoglossus	RBINS 91-017-P02	sinistral	1
0732_0131_N_PL_hpu_hipp	732	131	Cervical	Pleuronectidae	Hippoglossus	hippoglossus	RBINS 91-017-P02	sinistral	2
0733_0132_N_PL_hpu_hipp	733	132	Cervical	Pleuronectidae	Hippoglossus	hippoglossus	RBINS 91-017-P02	sinistral	3
0734_0133_P_PL_hpu_hipp	734	133	Precaudal	Pleuronectidae	Hippoglossus	hippoglossus	RBINS 91-017-P02	sinistral	1
0735_0134_P_PL_hpu_hipp	735	134	Precaudal	Pleuronectidae	Hippoglossus	hippoglossus	RBINS 91-017-P02	sinistral	2
0736_0135_P_PL_hpu_hipp	736	135	Precaudal	Pleuronectidae	Hippoglossus	hippoglossus	RBINS 91-017-P02	sinistral	3
0737_0136_P_PL_hpu_hipp	737	136	Precaudal	Pleuronectidae	Hippoglossus	hippoglossus	RBINS 91-017-P02	sinistral	4
0738_0137_P_PL_hpu_hipp	738	137	Precaudal	Pleuronectidae	Hippoglossus	hippoglossus	RBINS 91-017-P02	sinistral	5
0739_0138_C_PL_hpu_hipp	739	138	Caudal	Pleuronectidae	Hippoglossus	hippoglossus	RBINS 91-017-P02	sinistral	1
0740_0139_C_PL_hpu_hipp	740	139	Caudal	Pleuronectidae	Hippoglossus	hippoglossus	RBINS 91-017-P02	sinistral	2
0741_0140_C_PL_hpu_hipp	741	140	Caudal	Pleuronectidae	Hippoglossus	hippoglossus	RBINS 91-017-P02	sinistral	3
0742_0141_C_PL_hpu_hipp	742	141	Caudal	Pleuronectidae	Hippoglossus	hippoglossus	RBINS 91-017-P02	sinistral	4
0743_0142_C_PL_hpu_hipp	743	142	Caudal	Pleuronectidae	Hippoglossus	hippoglossus	RBINS 91-017-P02	sinistral	5
0744_0143_C_PL_hpu_hipp	744	143	Caudal	Pleuronectidae	Hippoglossus	hippoglossus	RBINS 91-017-P02	sinistral	6
0745_0144_C_PL_hpu_hipp	745	144	Caudal	Pleuronectidae	Hippoglossus	hippoglossus	RBINS 91-017-P02	sinistral	7
0746_0145_C_PL_hpu_hipp	746	145	Caudal	Pleuronectidae	Hippoglossus	hippoglossus	RBINS 91-017-P02	sinistral	8
0748_0245_N_SC_sco_maxi	748	244	Cervical	Scophthalmidae	Scophthalmus	maximus	RBINS A2 052 P12	sinistral	1
0749_0246_N_SC_sco_maxi	749	245	Cervical	Scophthalmidae	Scophthalmus	maximus	RBINS A2 052 P12	sinistral	2
0750_0247_P_SC_sco_maxi	750	246	Precaudal	Scophthalmidae	Scophthalmus	maximus	RBINS A2 052 P12	sinistral	1
0751_0248_P_SC_sco_maxi	751	247	Precaudal	Scophthalmidae	Scophthalmus	maximus	RBINS A2 052 P12	sinistral	2
0752_0249_P_SC_sco_maxi	752	248	Precaudal	Scophthalmidae	Scophthalmus	maximus	RBINS A2 052 P12	sinistral	3
0753_0250_P_SC_sco_maxi	753	249	Precaudal	Scophthalmidae	Scophthalmus	maximus	RBINS A2 052 P12	sinistral	4
0754_0251_C_SC_sco_maxi	754	250	Caudal	Scophthalmidae	Scophthalmus	maximus	RBINS A2 052 P12	sinistral	1
0755_0252_C_SC_sco_maxi	755	251	Caudal	Scophthalmidae	Scophthalmus	maximus	RBINS A2 052 P12	sinistral	2
0756_0253_C_SC_sco_maxi	756	252	Caudal	Scophthalmidae	Scophthalmus	maximus	RBINS A2 052 P12	sinistral	3
0757_0254_C_SC_sco_maxi	757	253	Caudal	Scophthalmidae	Scophthalmus	maximus	RBINS A2 052 P12	sinistral	4
0758_0366_C_SC_sco_maxi	758	254	Caudal	Scophthalmidae	Scophthalmus	maximus	RBINS A2 052 P12	sinistral	5
0760_0100_N_SC_sco_rhom	760	100	Cervical	Scophthalmidae	Scophthalmus	rhombus	RBINS 24823	sinistral	1
0761_0101_N_SC_sco_rhom	761	101	Cervical	Scophthalmidae	Scophthalmus	rhombus	RBINS 24823	sinistral	2
0762_0102_P_SC_sco_rhom	762	102	Precaudal	Scophthalmidae	Scophthalmus	rhombus	RBINS 24823	sinistral	1
0763_0103_P_SC_sco_rhom	763	103	Precaudal	Scophthalmidae	Scophthalmus	rhombus	RBINS 24823	sinistral	2
0764_0104_P_SC_sco_rhom	764	104	Precaudal	Scophthalmidae	Scophthalmus	rhombus	RBINS 24823	sinistral	3
0765_0105_P_SC_sco_rhom	765	105	Precaudal	Scophthalmidae	Scophthalmus	rhombus	RBINS 24823	sinistral	4
0766_0106_P_SC_sco_rhom	766	106	Precaudal	Scophthalmidae	Scophthalmus	rhombus	RBINS 24823	sinistral	5
0767_0107_C_SC_sco_rhom	767	107	Caudal	Scophthalmidae	Scophthalmus	rhombus	RBINS 24823	sinistral	1
0768_0108_C_SC_sco_rhom	768	108	Caudal	Scophthalmidae	Scophthalmus	rhombus	RBINS 24823	sinistral	2
0769_0109_C_SC_sco_rhom	769	109	Caudal	Scophthalmidae	Scophthalmus	rhombus	RBINS 24823	sinistral	3
0770_0110_C_SC_sco_rhom	770	110	Caudal	Scophthalmidae	Scophthalmus	rhombus	RBINS 24823	sinistral	4
0771_0111_C_SC_sco_rhom	771	111	Caudal	Scophthalmidae	Scophthalmus	rhombus	RBINS 24823	sinistral	5
0772_0112_C_SC_sco_rhom	772	112	Caudal	Scophthalmidae	Scophthalmus	rhombus	RBINS 24823	sinistral	6
0773_0113_C_SC_sco_rhom	773	113	Caudal	Scophthalmidae	Scophthalmus	rhombus	RBINS 24823	sinistral	7
0774_0114_C_SC_sco_rhom	774	114	Caudal	Scophthalmidae	Scophthalmus	rhombus	RBINS 24823	sinistral	8
0775_0115_C_SC_sco_rhom	775	115	Caudal	Scophthalmidae	Scophthalmus	rhombus	RBINS 24823	sinistral	9
0777_0513_N_SC_lep_whif	777	513	Cervical	Scophthalmidae	Lepidorhombus	whiffiagonis	RBINS A4-001-P-94	sinistral	1
0778_0514_N_SC_lep_whif	778	514	Cervical	Scophthalmidae	Lepidorhombus	whiffiagonis	RBINS A4-001-P-94	sinistral	2
0779_0515_N_SC_lep_whif	779	515	Cervical	Scophthalmidae	Lepidorhombus	whiffiagonis	RBINS A4-001-P-94	sinistral	3
0780_0516_P_SC_lep_whif	780	516	Precaudal	Scophthalmidae	Lepidorhombus	whiffiagonis	RBINS A4-001-P-94	sinistral	1
0781_0517_P_SC_lep_whif	781	517	Precaudal	Scophthalmidae	Lepidorhombus	whiffiagonis	RBINS A4-001-P-94	sinistral	2
0782_0518_P_SC_lep_whif	782	518	Precaudal	Scophthalmidae	Lepidorhombus	whiffiagonis	RBINS A4-001-P-94	sinistral	3
0783_0519_P_SC_lep_whif	783	519	Precaudal	Scophthalmidae	Lepidorhombus	whiffiagonis	RBINS A4-001-P-94	sinistral	4
0784_0520_C_SC_lep_whif	784	520	Caudal	Scophthalmidae	Lepidorhombus	whiffiagonis	RBINS A4-001-P-94	sinistral	1
0785_0522_C_SC_lep_whif	785	522	Caudal	Scophthalmidae	Lepidorhombus	whiffiagonis	RBINS A4-001-P-94	sinistral	2
0786_0523_C_SC_lep_whif	786	523	Caudal	Scophthalmidae	Lepidorhombus	whiffiagonis	RBINS A4-001-P-94	sinistral	3
0787_0524_C_SC_lep_whif	787	524	Caudal	Scophthalmidae	Lepidorhombus	whiffiagonis	RBINS A4-001-P-94	sinistral	4
0788_0525_C_SC_lep_whif	788	525	Caudal	Scophthalmidae	Lepidorhombus	whiffiagonis	RBINS A4-001-P-94	sinistral	5
0789_0526_C_SC_lep_whif	789	526	Caudal	Scophthalmidae	Lepidorhombus	whiffiagonis	RBINS A4-001-P-94	sinistral	6
0790_0527_C_SC_lep_whif	790	527	Caudal	Scophthalmidae	Lepidorhombus	whiffiagonis	RBINS A4-001-P-94	sinistral	7
0791_0528_C_SC_lep_whif	791	528	Caudal	Scophthalmidae	Lepidorhombus	whiffiagonis	RBINS A4-001-P-94	sinistral	8
0792_0521_C_SC_lep_whif	792	521	Caudal	Scophthalmidae	Lepidorhombus	whiffiagonis	RBINS A4-001-P-94	sinistral	9
0794_0050_N_PL_mic_kitt	794	50	Cervical	Pleuronectidae	Microstomus	kitt	RBINS 23881	sinistral	1
0795_0051_N_PL_mic_kitt	795	51	Cervical	Pleuronectidae	Microstomus	kitt	RBINS 23881	sinistral	2
0796_0052_N_PL_mic_kitt	796	52	Cervical	Pleuronectidae	Microstomus	kitt	RBINS 23881	sinistral	3
0797_0053_P_PL_mic_kitt	797	53	Precaudal	Pleuronectidae	Microstomus	kitt	RBINS 23881	sinistral	1
0798_0054_P_PL_mic_kitt	798	54	Precaudal	Pleuronectidae	Microstomus	kitt	RBINS 23881	sinistral	2
0799_0055_P_PL_mic_kitt	799	55	Precaudal	Pleuronectidae	Microstomus	kitt	RBINS 23881	sinistral	3
0800_0056_P_PL_mic_kitt	800	56	Precaudal	Pleuronectidae	Microstomus	kitt	RBINS 23881	sinistral	4
0801_0057_P_PL_mic_kitt	801	57	Precaudal	Pleuronectidae	Microstomus	kitt	RBINS 23881	sinistral	5
0802_0058_C_PL_mic_kitt	802	58	Caudal	Pleuronectidae	Microstomus	kitt	RBINS 23881	sinistral	1
0803_0059_C_PL_mic_kitt	803	59	Caudal	Pleuronectidae	Microstomus	kitt	RBINS 23881	sinistral	2
0804_0060_C_PL_mic_kitt	804	60	Caudal	Pleuronectidae	Microstomus	kitt	RBINS 23881	sinistral	3
0805_0061_C_PL_mic_kitt	805	61	Caudal	Pleuronectidae	Microstomus	kitt	RBINS 23881	sinistral	4
0806_0062_C_PL_mic_kitt	806	62	Caudal	Pleuronectidae	Microstomus	kitt	RBINS 23881	sinistral	5
0807_0063_C_PL_mic_kitt	807	63	Caudal	Pleuronectidae	Microstomus	kitt	RBINS 23881	sinistral	6
0808_0064_C_PL_mic_kitt	808	64	Caudal	Pleuronectidae	Microstomus	kitt	RBINS 23881	sinistral	7
0809_0065_C_PL_mic_kitt	809	65	Caudal	Pleuronectidae	Microstomus	kitt	RBINS 23881	sinistral	8
0810_0066_C_PL_mic_kitt	810	66	Caudal	Pleuronectidae	Microstomus	kitt	RBINS 23881	sinistral	9
0811_0067_C_PL_mic_kitt	811	67	Caudal	Pleuronectidae	Microstomus	kitt	RBINS 23881	sinistral	10
0812_0068_C_PL_mic_kitt	812	68	Caudal	Pleuronectidae	Microstomus	kitt	RBINS 23881	sinistral	11
0814_0497_N_PL_pla_fles	814	497	Cervical	Pleuronectidae	Platichthys	flesus	RBINS A4-001-P36	sinistral	1
0815_0498_N_PL_pla_fles	815	498	Cervical	Pleuronectidae	Platichthys	flesus	RBINS A4-001-P36	sinistral	2
0816_0499_P_PL_pla_fles	816	499	Precaudal	Pleuronectidae	Platichthys	flesus	RBINS A4-001-P36	sinistral	1
0817_0500_P_PL_pla_fles	817	500	Precaudal	Pleuronectidae	Platichthys	flesus	RBINS A4-001-P36	sinistral	2
0818_0501_P_PL_pla_fles	818	501	Precaudal	Pleuronectidae	Platichthys	flesus	RBINS A4-001-P36	sinistral	3
0819_0502_P_PL_pla_fles	819	502	Precaudal	Pleuronectidae	Platichthys	flesus	RBINS A4-001-P36	sinistral	4
0820_0503_P_PL_pla_fles	820	503	Precaudal	Pleuronectidae	Platichthys	flesus	RBINS A4-001-P36	sinistral	5
0821_0504_P_PL_pla_fles	821	504	Precaudal	Pleuronectidae	Platichthys	flesus	RBINS A4-001-P36	sinistral	6
0822_0505_C_PL_pla_fles	822	505	Caudal	Pleuronectidae	Platichthys	flesus	RBINS A4-001-P36	sinistral	1
0823_0506_C_PL_pla_fles	823	506	Caudal	Pleuronectidae	Platichthys	flesus	RBINS A4-001-P36	sinistral	2
0824_0507_C_PL_pla_fles	824	507	Caudal	Pleuronectidae	Platichthys	flesus	RBINS A4-001-P36	sinistral	3
0825_0508_C_PL_pla_fles	825	508	Caudal	Pleuronectidae	Platichthys	flesus	RBINS A4-001-P36	sinistral	4
0826_0509_C_PL_pla_fles	826	509	Caudal	Pleuronectidae	Platichthys	flesus	RBINS A4-001-P36	sinistral	5
0827_0510_C_PL_pla_fles	827	510	Caudal	Pleuronectidae	Platichthys	flesus	RBINS A4-001-P36	sinistral	6
0828_0511_C_PL_pla_fles	828	511	Caudal	Pleuronectidae	Platichthys	flesus	RBINS A4-001-P36	sinistral	7
0829_0512_C_PL_pla_fles	829	512	Caudal	Pleuronectidae	Platichthys	flesus	RBINS A4-001-P36	sinistral	8
0831_0465_N_PL_pla_fles	831	465	Cervical	Pleuronectidae	Platichthys	flesus	RBINS A4-001-P-125	sinistral	1
0833_0467_P_PL_pla_fles	833	467	Precaudal	Pleuronectidae	Platichthys	flesus	RBINS A4-001-P-125	sinistral	1
0834_0468_P_PL_pla_fles	834	468	Precaudal	Pleuronectidae	Platichthys	flesus	RBINS A4-001-P-125	sinistral	2
0835_0469_P_PL_pla_fles	835	469	Precaudal	Pleuronectidae	Platichthys	flesus	RBINS A4-001-P-125	sinistral	3
0836_0470_P_PL_pla_fles	836	470	Precaudal	Pleuronectidae	Platichthys	flesus	RBINS A4-001-P-125	sinistral	4
0837_0471_C_PL_pla_fles	837	471	Caudal	Pleuronectidae	Platichthys	flesus	RBINS A4-001-P-125	sinistral	1
0838_0472_C_PL_pla_fles	838	472	Caudal	Pleuronectidae	Platichthys	flesus	RBINS A4-001-P-125	sinistral	2
0839_0473_C_PL_pla_fles	839	473	Caudal	Pleuronectidae	Platichthys	flesus	RBINS A4-001-P-125	sinistral	3
0840_0474_C_PL_pla_fles	840	474	Caudal	Pleuronectidae	Platichthys	flesus	RBINS A4-001-P-125	sinistral	4
0841_0475_C_PL_pla_fles	841	475	Caudal	Pleuronectidae	Platichthys	flesus	RBINS A4-001-P-125	sinistral	5
0842_0476_C_PL_pla_fles	842	476	Caudal	Pleuronectidae	Platichthys	flesus	RBINS A4-001-P-125	sinistral	6
0843_0477_C_PL_pla_fles	843	477	Caudal	Pleuronectidae	Platichthys	flesus	RBINS A4-001-P-125	sinistral	7
0844_0478_C_PL_pla_fles	844	478	Caudal	Pleuronectidae	Platichthys	flesus	RBINS A4-001-P-125	sinistral	8
0845_0479_C_PL_pla_fles	845	479	Caudal	Pleuronectidae	Platichthys	flesus	RBINS A4-001-P-125	sinistral	9
0846_0584_C_CI_cit_ling	846	584	Caudal	Citharidae	Citharus	linguatula	RBINS DCB842	sinistral	1
0847_0585_C_CI_cit_ling	847	585	Caudal	Citharidae	Citharus	linguatula	RBINS DCB842	sinistral	2
0848_0586_C_CI_cit_ling	848	586	Caudal	Citharidae	Citharus	linguatula	RBINS DCB842	sinistral	3
0849_0587_C_CI_cit_ling	849	587	Caudal	Citharidae	Citharus	linguatula	RBINS DCB842	sinistral	4
0850_0588_C_CI_cit_ling	850	588	Caudal	Citharidae	Citharus	linguatula	RBINS DCB842	sinistral	5
0851_0589_C_CI_cit_ling	851	589	Caudal	Citharidae	Citharus	linguatula	RBINS DCB842	sinistral	6
0852_0590_C_CI_cit_ling	852	590	Caudal	Citharidae	Citharus	linguatula	RBINS DCB842	sinistral	7
0853_0591_C_CI_cit_ling	853	591	Caudal	Citharidae	Citharus	linguatula	RBINS DCB842	sinistral	8
0854_0592_C_CI_cit_ling	854	592	Caudal	Citharidae	Citharus	linguatula	RBINS DCB842	sinistral	9
0856_0305_N_BO_arn_late	856	305	Cervical	Bothidae	Arnoglossus	laterna	RBINS A2-038-P-0018	sinistral	1
0857_0306_N_BO_arn_late	857	306	Cervical	Bothidae	Arnoglossus	laterna	RBINS A2-038-P-0018	sinistral	2
0858_0307_N_BO_arn_late	858	307	Cervical	Bothidae	Arnoglossus	laterna	RBINS A2-038-P-0018	sinistral	3
0859_0308_P_BO_arn_late	859	308	Precaudal	Bothidae	Arnoglossus	laterna	RBINS A2-038-P-0018	sinistral	1
0860_0309_P_BO_arn_late	860	309	Precaudal	Bothidae	Arnoglossus	laterna	RBINS A2-038-P-0018	sinistral	2
0861_0310_P_BO_arn_late	861	310	Precaudal	Bothidae	Arnoglossus	laterna	RBINS A2-038-P-0018	sinistral	3
0862_0311_P_BO_arn_late	862	311	Precaudal	Bothidae	Arnoglossus	laterna	RBINS A2-038-P-0018	sinistral	4
0863_0312_P_BO_arn_late	863	312	Precaudal	Bothidae	Arnoglossus	laterna	RBINS A2-038-P-0018	sinistral	5
0864_0313_C_BO_arn_late	864	313	Caudal	Bothidae	Arnoglossus	laterna	RBINS A2-038-P-0018	sinistral	1
0865_0314_C_BO_arn_late	865	314	Caudal	Bothidae	Arnoglossus	laterna	RBINS A2-038-P-0018	sinistral	2
0866_0315_C_BO_arn_late	866	315	Caudal	Bothidae	Arnoglossus	laterna	RBINS A2-038-P-0018	sinistral	3
0867_0316_C_BO_arn_late	867	316	Caudal	Bothidae	Arnoglossus	laterna	RBINS A2-038-P-0018	sinistral	4
0868_0317_C_BO_arn_late	868	317	Caudal	Bothidae	Arnoglossus	laterna	RBINS A2-038-P-0018	sinistral	5
0869_0318_C_BO_arn_late	869	318	Caudal	Bothidae	Arnoglossus	laterna	RBINS A2-038-P-0018	sinistral	6
0870_0319_C_BO_arn_late	870	319	Caudal	Bothidae	Arnoglossus	laterna	RBINS A2-038-P-0018	sinistral	7
0889_0351_N_SO_sol_lasc	889	351	Cervical	Soleidae	Solea	lascaris	RBINS A2-057-P-52	sinistral	1
0890_0352_N_SO_sol_lasc	890	352	Cervical	Soleidae	Solea	lascaris	RBINS A2-057-P-52	sinistral	2
0891_0353_N_SO_sol_lasc	891	353	Cervical	Soleidae	Solea	lascaris	RBINS A2-057-P-52	sinistral	3
0892_0354_P_SO_sol_lasc	892	354	Precaudal	Soleidae	Solea	lascaris	RBINS A2-057-P-52	sinistral	1
0893_0355_C_SO_sol_lasc	893	355	Caudal	Soleidae	Solea	lascaris	RBINS A2-057-P-52	sinistral	1
0894_0356_C_SO_sol_lasc	894	356	Caudal	Soleidae	Solea	lascaris	RBINS A2-057-P-52	sinistral	2
0895_0357_C_SO_sol_lasc	895	357	Caudal	Soleidae	Solea	lascaris	RBINS A2-057-P-52	sinistral	3
0896_0358_C_SO_sol_lasc	896	358	Caudal	Soleidae	Solea	lascaris	RBINS A2-057-P-52	sinistral	4
0897_0359_C_SO_sol_lasc	897	359	Caudal	Soleidae	Solea	lascaris	RBINS A2-057-P-52	sinistral	5
0898_0360_C_SO_sol_lasc	898	360	Caudal	Soleidae	Solea	lascaris	RBINS A2-057-P-52	sinistral	6
0899_0361_C_SO_sol_lasc	899	361	Caudal	Soleidae	Solea	lascaris	RBINS A2-057-P-52	sinistral	7
0900_0362_C_SO_sol_lasc	900	362	Caudal	Soleidae	Solea	lascaris	RBINS A2-057-P-52	sinistral	8
0901_0363_C_SO_sol_lasc	901	363	Caudal	Soleidae	Solea	lascaris	RBINS A2-057-P-52	sinistral	9
0902_0364_C_SO_sol_lasc	902	364	Caudal	Soleidae	Solea	lascaris	RBINS A2-057-P-52	sinistral	10
0905_0270_N_SO_sol_sole	905	270	Cervical	Soleidae	Solea	solea	RBINS A2-019-P-48	sinistral	1
0906_0271_N_SO_sol_sole	906	271	Cervical	Soleidae	Solea	solea	RBINS A2-019-P-48	sinistral	2
0907_0272_P_SO_sol_sole	907	272	Precaudal	Soleidae	Solea	solea	RBINS A2-019-P-48	sinistral	1
0908_0273_P_SO_sol_sole	908	273	Caudal	Soleidae	Solea	solea	RBINS A2-019-P-48	sinistral	1
0909_0274_C_SO_sol_sole	909	274	Caudal	Soleidae	Solea	solea	RBINS A2-019-P-48	sinistral	2
0910_0275_C_SO_sol_sole	910	275	Caudal	Soleidae	Solea	solea	RBINS A2-019-P-48	sinistral	3
0911_0276_C_SO_sol_sole	911	276	Caudal	Soleidae	Solea	solea	RBINS A2-019-P-48	sinistral	4
0912_0277_C_SO_sol_sole	912	277	Caudal	Soleidae	Solea	solea	RBINS A2-019-P-48	sinistral	5
0913_0278_C_SO_sol_sole	913	278	Caudal	Soleidae	Solea	solea	RBINS A2-019-P-48	sinistral	6
0914_0279_C_SO_sol_sole	914	279	Caudal	Soleidae	Solea	solea	RBINS A2-019-P-48	sinistral	7
0915_0280_C_SO_sol_sole	915	280	Caudal	Soleidae	Solea	solea	RBINS A2-019-P-48	sinistral	8
0916_0281_C_SO_sol_sole	916	281	Caudal	Soleidae	Solea	solea	RBINS A2-019-P-48	sinistral	9
0917_0282_C_SO_sol_sole	917	282	Caudal	Soleidae	Solea	solea	RBINS A2-019-P-48	sinistral	10
0918_0283_C_SO_sol_sole	918	283	Caudal	Soleidae	Solea	solea	RBINS A2-019-P-48	sinistral	11
0919_0284_C_SO_sol_sole	919	284	Caudal	Soleidae	Solea	solea	RBINS A2-019-P-48	sinistral	12
0920_0285_C_SO_sol_sole	920	285	Caudal	Soleidae	Solea	solea	RBINS A2-019-P-48	sinistral	13
0921_0286_C_SO_sol_sole	921	286	Caudal	Soleidae	Solea	solea	RBINS A2-019-P-48	sinistral	14
0944_0001_N_SO_bug_lute	944	1	Cervical	Soleidae	Buglossidium	luteum	RBINS 23080	sinistral	1
0945_0002_N_SO_bug_lute	945	2	Cervical	Soleidae	Buglossidium	luteum	RBINS 23080	sinistral	2
0946_0003_C_SO_bug_lute	946	3	Caudal	Soleidae	Buglossidium	luteum	RBINS 23080	sinistral	1
0947_0004_C_SO_bug_lute	947	4	Caudal	Soleidae	Buglossidium	luteum	RBINS 23080	sinistral	2
0948_0005_C_SO_bug_lute	948	5	Caudal	Soleidae	Buglossidium	luteum	RBINS 23080	sinistral	3
0949_0006_C_SO_bug_lute	949	6	Caudal	Soleidae	Buglossidium	luteum	RBINS 23080	sinistral	4
0950_0007_C_SO_bug_lute	950	7	Caudal	Soleidae	Buglossidium	luteum	RBINS 23080	sinistral	5
0951_0008_C_SO_bug_lute	951	8	Caudal	Soleidae	Buglossidium	luteum	RBINS 23080	sinistral	6
0952_0009_C_SO_bug_lute	952	9	Caudal	Soleidae	Buglossidium	luteum	RBINS 23080	sinistral	7
0953_0010_C_SO_bug_lute	953	10	Caudal	Soleidae	Buglossidium	luteum	RBINS 23080	sinistral	8
0954_0011_C_SO_bug_lute	954	11	Caudal	Soleidae	Buglossidium	luteum	RBINS 23080	sinistral	9
0955_0012_C_SO_bug_lute	955	12	Caudal	Soleidae	Buglossidium	luteum	RBINS 23080	sinistral	10
0956_0013_C_SO_bug_lute	956	13	Caudal	Soleidae	Buglossidium	luteum	RBINS 23080	sinistral	11
0957_0014_C_SO_bug_lute	957	14	Caudal	Soleidae	Buglossidium	luteum	RBINS 23080	sinistral	12
0958_0015_C_SO_bug_lute	958	15	Caudal	Soleidae	Buglossidium	luteum	RBINS 23080	sinistral	13
0959_0016_C_SO_bug_lute	959	16	Caudal	Soleidae	Buglossidium	luteum	RBINS 23080	sinistral	14
0960_0017_C_SO_bug_lute	960	17	Caudal	Soleidae	Buglossidium	luteum	RBINS 23080	sinistral	15
0961_0018_C_SO_bug_lute	961	18	Caudal	Soleidae	Buglossidium	luteum	RBINS 23080	sinistral	16
0968_0116_C_SO_dic_hexo	968	116	Caudal	Soleidae	Dicologlossa	hexophthalma	RBINS 88-19-P-107	sinistral	4
0970_0117_C_SO_dic_hexo	970	117	Caudal	Soleidae	Dicologlossa	hexophthalma	RBINS 88-19-P-107	sinistral	6
0971_0118_C_SO_dic_hexo	971	118	Caudal	Soleidae	Dicologlossa	hexophthalma	RBINS 88-19-P-107	sinistral	7
0982_0575_N_CI_cit_ling	982	575	Cervical	Citharidae	Citharus	linguatula	RBINS DCB842	sinistral	1
0983_0576_N_CI_cit_ling	983	576	Cervical	Citharidae	Citharus	linguatula	RBINS DCB842	sinistral	2
0984_0577_N_CI_cit_ling	984	577	Cervical	Citharidae	Citharus	linguatula	RBINS DCB842	sinistral	3
0985_0578_P_CI_cit_ling	985	578	Precaudal	Citharidae	Citharus	linguatula	RBINS DCB842	sinistral	1
0986_0579_P_CI_cit_ling	986	579	Precaudal	Citharidae	Citharus	linguatula	RBINS DCB842	sinistral	2
0987_0580_P_CI_cit_ling	987	580	Precaudal	Citharidae	Citharus	linguatula	RBINS DCB842	sinistral	3
0988_0581_P_CI_cit_ling	988	581	Precaudal	Citharidae	Citharus	linguatula	RBINS DCB842	sinistral	4
0989_0582_P_CI_cit_ling	989	582	Precaudal	Citharidae	Citharus	linguatula	RBINS DCB842	sinistral	5
0990_0583_P_CI_cit_ling	990	583	Precaudal	Citharidae	Citharus	linguatula	RBINS DCB842	sinistral	6
0992_0448_N_PL_mic_kitt	992	448	Cervical	Pleuronectidae	Microstomus	kitt	RBINS A4-001-P-0088	sinistral	1
0993_0449_N_PL_mic_kitt	993	449	Cervical	Pleuronectidae	Microstomus	kitt	RBINS A4-001-P-0088	sinistral	2
0994_0450_N_PL_mic_kitt	994	450	Cervical	Pleuronectidae	Microstomus	kitt	RBINS A4-001-P-0088	sinistral	3
0995_0451_P_PL_mic_kitt	995	451	Precaudal	Pleuronectidae	Microstomus	kitt	RBINS A4-001-P-0088	sinistral	1
0996_0452_P_PL_mic_kitt	996	452	Precaudal	Pleuronectidae	Microstomus	kitt	RBINS A4-001-P-0088	sinistral	2
0997_0453_P_PL_mic_kitt	997	453	Precaudal	Pleuronectidae	Microstomus	kitt	RBINS A4-001-P-0088	sinistral	3
0998_0454_P_PL_mic_kitt	998	454	Precaudal	Pleuronectidae	Microstomus	kitt	RBINS A4-001-P-0088	sinistral	4
0999_0455_C_PL_mic_kitt	999	455	Caudal	Pleuronectidae	Microstomus	kitt	RBINS A4-001-P-0088	sinistral	1
1000_0456_C_PL_mic_kitt	1000	456	Caudal	Pleuronectidae	Microstomus	kitt	RBINS A4-001-P-0088	sinistral	2
1001_0457_C_PL_mic_kitt	1001	457	Caudal	Pleuronectidae	Microstomus	kitt	RBINS A4-001-P-0088	sinistral	3
1002_0458_C_PL_mic_kitt	1002	458	Caudal	Pleuronectidae	Microstomus	kitt	RBINS A4-001-P-0088	sinistral	4
1003_0459_C_PL_mic_kitt	1003	459	Caudal	Pleuronectidae	Microstomus	kitt	RBINS A4-001-P-0088	sinistral	5
1004_0460_C_PL_mic_kitt	1004	460	Caudal	Pleuronectidae	Microstomus	kitt	RBINS A4-001-P-0088	sinistral	6
1005_0461_C_PL_mic_kitt	1005	461	Caudal	Pleuronectidae	Microstomus	kitt	RBINS A4-001-P-0088	sinistral	7
1006_0462_C_PL_mic_kitt	1006	462	Caudal	Pleuronectidae	Microstomus	kitt	RBINS A4-001-P-0088	sinistral	8
1007_0463_C_PL_mic_kitt	1007	463	Caudal	Pleuronectidae	Microstomus	kitt	RBINS A4-001-P-0088	sinistral	9
1008_0464_C_PL_mic_kitt	1008	464	Caudal	Pleuronectidae	Microstomus	kitt	RBINS A4-001-P-0088	sinistral	10
1010_0146_N_PL_gly_cyno	1010	146	Cervical	Pleuronectidae	Glyptocephalus	cynoglossus	RBINS 91-017-P-56	sinistral	1
1015_0147_P_PL_gly_cyno	1015	147	Precaudal	Pleuronectidae	Glyptocephalus	cynoglossus	RBINS 91-017-P-56	sinistral	4
1018_0148_P_PL_gly_cyno	1018	148	Precaudal	Pleuronectidae	Glyptocephalus	cynoglossus	RBINS 91-017-P-56	sinistral	7
1019_0149_P_PL_gly_cyno	1019	149	Precaudal	Pleuronectidae	Glyptocephalus	cynoglossus	RBINS 91-017-P-56	sinistral	8
1020_0150_C_PL_gly_cyno	1020	150	Caudal	Pleuronectidae	Glyptocephalus	cynoglossus	RBINS 91-017-P-56	sinistral	1
1021_0151_C_PL_gly_cyno	1021	151	Caudal	Pleuronectidae	Glyptocephalus	cynoglossus	RBINS 91-017-P-56	sinistral	2
1022_0152_C_PL_gly_cyno	1022	152	Caudal	Pleuronectidae	Glyptocephalus	cynoglossus	RBINS 91-017-P-56	sinistral	3
1023_0153_C_PL_gly_cyno	1023	153	Caudal	Pleuronectidae	Glyptocephalus	cynoglossus	RBINS 91-017-P-56	sinistral	4
1024_0154_C_PL_gly_cyno	1024	154	Caudal	Pleuronectidae	Glyptocephalus	cynoglossus	RBINS 91-017-P-56	sinistral	5
1025_0155_C_PL_gly_cyno	1025	155	Caudal	Pleuronectidae	Glyptocephalus	cynoglossus	RBINS 91-017-P-56	sinistral	6
1026_0156_C_PL_gly_cyno	1026	156	Caudal	Pleuronectidae	Glyptocephalus	cynoglossus	RBINS 91-017-P-56	sinistral	7
1027_0157_C_PL_gly_cyno	1027	157	Caudal	Pleuronectidae	Glyptocephalus	cynoglossus	RBINS 91-017-P-56	sinistral	8
1028_0158_C_PL_gly_cyno	1028	158	Caudal	Pleuronectidae	Glyptocephalus	cynoglossus	RBINS 91-017-P-56	sinistral	9
1029_0159_C_PL_gly_cyno	1029	159	Caudal	Pleuronectidae	Glyptocephalus	cynoglossus	RBINS 91-017-P-56	sinistral	10
1030_0160_C_PL_gly_cyno	1030	160	Caudal	Pleuronectidae	Glyptocephalus	cynoglossus	RBINS 91-017-P-56	sinistral	11
1032_0336_N_SO_sol_lasc	1032	336	Cervical	Soleidae	Solea	lascaris	RBINS A2-057-P-51	sinistral	1
1033_0337_N_SO_sol_lasc	1033	337	Cervical	Soleidae	Solea	lascaris	RBINS A2-057-P-51	sinistral	2
1034_0338_P_SO_sol_lasc	1034	338	Precaudal	Soleidae	Solea	lascaris	RBINS A2-057-P-51	sinistral	1
1035_0339_C_SO_sol_lasc	1035	339	Caudal	Soleidae	Solea	lascaris	RBINS A2-057-P-51	sinistral	1
1036_0340_C_SO_sol_lasc	1036	340	Caudal	Soleidae	Solea	lascaris	RBINS A2-057-P-51	sinistral	2
1037_0341_C_SO_sol_lasc	1037	341	Caudal	Soleidae	Solea	lascaris	RBINS A2-057-P-51	sinistral	3
1038_0342_C_SO_sol_lasc	1038	342	Caudal	Soleidae	Solea	lascaris	RBINS A2-057-P-51	sinistral	4
1039_0343_C_SO_sol_lasc	1039	343	Caudal	Soleidae	Solea	lascaris	RBINS A2-057-P-51	sinistral	5
1040_0344_C_SO_sol_lasc	1040	344	Caudal	Soleidae	Solea	lascaris	RBINS A2-057-P-51	sinistral	6
1041_0345_C_SO_sol_lasc	1041	345	Caudal	Soleidae	Solea	lascaris	RBINS A2-057-P-51	sinistral	7
1042_0346_C_SO_sol_lasc	1042	346	Caudal	Soleidae	Solea	lascaris	RBINS A2-057-P-51	sinistral	8
1043_0347_C_SO_sol_lasc	1043	347	Caudal	Soleidae	Solea	lascaris	RBINS A2-057-P-51	sinistral	9
1044_0348_C_SO_sol_lasc	1044	348	Caudal	Soleidae	Solea	lascaris	RBINS A2-057-P-51	sinistral	10
1045_0349_C_SO_sol_lasc	1045	349	Caudal	Soleidae	Solea	lascaris	RBINS A2-057-P-51	sinistral	11
1046_0350_C_SO_sol_lasc	1046	350	Caudal	Soleidae	Solea	lascaris	RBINS A2-057-P-51	sinistral	12
1048_0480_N_SO_sol_sole	1048	480	Cervical	Soleidae	Solea	solea	RBINS A4-001-P-133	sinistral	1
1049_0481_N_SO_sol_sole	1049	481	Cervical	Soleidae	Solea	solea	RBINS A4-001-P-133	sinistral	2
1050_0482_P_SO_sol_sole	1050	482	Precaudal	Soleidae	Solea	solea	RBINS A4-001-P-133	sinistral	1
1051_0483_C_SO_sol_sole	1051	483	Caudal	Soleidae	Solea	solea	RBINS A4-001-P-133	sinistral	1
1052_0484_C_SO_sol_sole	1052	484	Caudal	Soleidae	Solea	solea	RBINS A4-001-P-133	sinistral	2
1053_0485_C_SO_sol_sole	1053	485	Caudal	Soleidae	Solea	solea	RBINS A4-001-P-133	sinistral	3
1054_0486_C_SO_sol_sole	1054	486	Caudal	Soleidae	Solea	solea	RBINS A4-001-P-133	sinistral	4
1055_0487_C_SO_sol_sole	1055	487	Caudal	Soleidae	Solea	solea	RBINS A4-001-P-133	sinistral	5
1056_0488_C_SO_sol_sole	1056	488	Caudal	Soleidae	Solea	solea	RBINS A4-001-P-133	sinistral	6
1057_0489_C_SO_sol_sole	1057	489	Caudal	Soleidae	Solea	solea	RBINS A4-001-P-133	sinistral	7
1058_0490_C_SO_sol_sole	1058	490	Caudal	Soleidae	Solea	solea	RBINS A4-001-P-133	sinistral	8
1059_0491_C_SO_sol_sole	1059	491	Caudal	Soleidae	Solea	solea	RBINS A4-001-P-133	sinistral	9
1060_0492_C_SO_sol_sole	1060	492	Caudal	Soleidae	Solea	solea	RBINS A4-001-P-133	sinistral	10
1061_0493_C_SO_sol_sole	1061	493	Caudal	Soleidae	Solea	solea	RBINS A4-001-P-133	sinistral	11
1062_0494_C_SO_sol_sole	1062	494	Caudal	Soleidae	Solea	solea	RBINS A4-001-P-133	sinistral	12
1063_0495_C_SO_sol_sole	1063	495	Caudal	Soleidae	Solea	solea	RBINS A4-001-P-133	sinistral	13
1086_0289_N_SC_sco_maxi	1086	289	Cervical	Scophthalmidae	Scophthalmus	maximus	RBINS A2-023-P-02	sinistral	1
1087_0290_N_SC_sco_maxi	1087	290	Cervical	Scophthalmidae	Scophthalmus	maximus	RBINS A2-023-P-02	sinistral	2
1088_0291_P_SC_sco_maxi	1088	291	Precaudal	Scophthalmidae	Scophthalmus	maximus	RBINS A2-023-P-02	sinistral	1
1089_0292_P_SC_sco_maxi	1089	292	Precaudal	Scophthalmidae	Scophthalmus	maximus	RBINS A2-023-P-02	sinistral	2
1090_0293_P_SC_sco_maxi	1090	293	Precaudal	Scophthalmidae	Scophthalmus	maximus	RBINS A2-023-P-02	sinistral	3
1091_0294_P_SC_sco_maxi	1091	294	Precaudal	Scophthalmidae	Scophthalmus	maximus	RBINS A2-023-P-02	sinistral	4
1092_0295_C_SC_sco_maxi	1092	295	Caudal	Scophthalmidae	Scophthalmus	maximus	RBINS A2-023-P-02	sinistral	1
1093_0296_C_SC_sco_maxi	1093	296	Caudal	Scophthalmidae	Scophthalmus	maximus	RBINS A2-023-P-02	sinistral	2
1094_0297_C_SC_sco_maxi	1094	297	Caudal	Scophthalmidae	Scophthalmus	maximus	RBINS A2-023-P-02	sinistral	3
1095_0298_C_SC_sco_maxi	1095	298	Caudal	Scophthalmidae	Scophthalmus	maximus	RBINS A2-023-P-02	sinistral	4
1096_0299_C_SC_sco_maxi	1096	299	Caudal	Scophthalmidae	Scophthalmus	maximus	RBINS A2-023-P-02	sinistral	5
1097_0300_C_SC_sco_maxi	1097	300	Caudal	Scophthalmidae	Scophthalmus	maximus	RBINS A2-023-P-02	sinistral	6
1098_0301_C_SC_sco_maxi	1098	301	Caudal	Scophthalmidae	Scophthalmus	maximus	RBINS A2-023-P-02	sinistral	7
1099_0302_C_SC_sco_maxi	1099	302	Caudal	Scophthalmidae	Scophthalmus	maximus	RBINS A2-023-P-02	sinistral	8
1100_0303_C_SC_sco_maxi	1100	303	Caudal	Scophthalmidae	Scophthalmus	maximus	RBINS A2-023-P-02	sinistral	9
1101_0304_C_SC_sco_maxi	1101	304	Caudal	Scophthalmidae	Scophthalmus	maximus	RBINS A2-023-P-02	sinistral	10
1103_0320_N_BO_arn_late	1103	320	Cervical	Bothidae	Arnoglossus	laterna	RBINS A2-038-P-17	sinistral	1
1104_0321_N_BO_arn_late	1104	321	Cervical	Bothidae	Arnoglossus	laterna	RBINS A2-038-P-17	sinistral	2
1105_0322_N_BO_arn_late	1105	322	Cervical	Bothidae	Arnoglossus	laterna	RBINS A2-038-P-17	sinistral	3
1106_0323_P_BO_arn_late	1106	323	Precaudal	Bothidae	Arnoglossus	laterna	RBINS A2-038-P-17	sinistral	1
1107_0324_P_BO_arn_late	1107	324	Precaudal	Bothidae	Arnoglossus	laterna	RBINS A2-038-P-17	sinistral	2
1108_0325_P_BO_arn_late	1108	325	Precaudal	Bothidae	Arnoglossus	laterna	RBINS A2-038-P-17	sinistral	3
1109_0326_C_BO_arn_late	1109	326	Caudal	Bothidae	Arnoglossus	laterna	RBINS A2-038-P-17	sinistral	1
1110_0327_C_BO_arn_late	1110	327	Caudal	Bothidae	Arnoglossus	laterna	RBINS A2-038-P-17	sinistral	2
1111_0328_C_BO_arn_late	1111	328	Caudal	Bothidae	Arnoglossus	laterna	RBINS A2-038-P-17	sinistral	3
1112_0329_C_BO_arn_late	1112	329	Caudal	Bothidae	Arnoglossus	laterna	RBINS A2-038-P-17	sinistral	4
1113_0330_C_BO_arn_late	1113	330	Caudal	Bothidae	Arnoglossus	laterna	RBINS A2-038-P-17	sinistral	5
1114_0331_C_BO_arn_late	1114	331	Caudal	Bothidae	Arnoglossus	laterna	RBINS A2-038-P-17	sinistral	6
1115_0332_C_BO_arn_late	1115	332	Caudal	Bothidae	Arnoglossus	laterna	RBINS A2-038-P-17	sinistral	7
1116_0333_C_BO_arn_late	1116	333	Caudal	Bothidae	Arnoglossus	laterna	RBINS A2-038-P-17	sinistral	8
1117_0334_C_BO_arn_late	1117	334	Caudal	Bothidae	Arnoglossus	laterna	RBINS A2-038-P-17	sinistral	9
1118_0335_C_BO_arn_late	1118	335	Caudal	Bothidae	Arnoglossus	laterna	RBINS A2-038-P-17	sinistral	10
1120_0086_N_CI_cit_ling	1120	86	Cervical	Citharidae	Citharus	linguatula	RBINS 24632	sinistral	1
1121_0087_N_CI_cit_ling	1121	87	Cervical	Citharidae	Citharus	linguatula	RBINS 24632	sinistral	2
1122_0088_N_CI_cit_ling	1122	88	Cervical	Citharidae	Citharus	linguatula	RBINS 24632	sinistral	3
1123_0089_P_CI_cit_ling	1123	89	Precaudal	Citharidae	Citharus	linguatula	RBINS 24632	sinistral	1
1124_0090_P_CI_cit_ling	1124	90	Precaudal	Citharidae	Citharus	linguatula	RBINS 24632	sinistral	2
1125_0091_P_CI_cit_ling	1125	91	Precaudal	Citharidae	Citharus	linguatula	RBINS 24632	sinistral	3
1126_0092_P_CI_cit_ling	1126	92	Precaudal	Citharidae	Citharus	linguatula	RBINS 24632	sinistral	4
1127_0093_C_CI_cit_ling	1127	93	Caudal	Citharidae	Citharus	linguatula	RBINS 24632	sinistral	1
1128_0094_C_CI_cit_ling	1128	94	Caudal	Citharidae	Citharus	linguatula	RBINS 24632	sinistral	2
1129_0095_C_CI_cit_ling	1129	95	Caudal	Citharidae	Citharus	linguatula	RBINS 24632	sinistral	3
1130_0096_C_CI_cit_ling	1130	96	Caudal	Citharidae	Citharus	linguatula	RBINS 24632	sinistral	4
1131_0097_C_CI_cit_ling	1131	97	Caudal	Citharidae	Citharus	linguatula	RBINS 24632	sinistral	5
1132_0098_C_CI_cit_ling	1132	98	Caudal	Citharidae	Citharus	linguatula	RBINS 24632	sinistral	6
1133_0099_C_CI_cit_ling	1133	99	Caudal	Citharidae	Citharus	linguatula	RBINS 24632	sinistral	7
1135_0255_N_SC_zeu_regi	1135	255	Cervical	Scophthalmidae	Zeugopterus	regius	RBINS A2-019-P-30	sinistral	1
1136_0256_N_SC_zeu_regi	1136	256	Cervical	Scophthalmidae	Zeugopterus	regius	RBINS A2-019-P-30	sinistral	2
[truncated: 273 more rows]

## Sheet: S3 - Sidedness flesus modern
View	Cervical (n=18)	Precaudal (n=40)	Caudal (n=84)
Anterior	0.5217±0.18	0.4544±0.11	0.6866±0.08
Sinistral	0.4937±0.19	0.588±0.14	0.6259±0.09
Combined	0.5314±0.17	0.573±0.12	0.6904±0.08
Average accuracy and standard deviation of bootstrapped (n=100) classification for right- and left-eyed P. flesus per view and vertebra type.

## Sheet: S4 - Vertebra types
Sample	Vertebra	ZooMS identification	GMM vertebra type
			Anterior	Probability	Sinistral	Probability	Combined	Probability
BSG0001	Caudal vertebra	Platichthys flesus	Caudal	0.95	Caudal	0.99	Caudal	0.99
BSG0018	Cervical vertebra	Platichthys flesus	Cervical	1	Cervical	1	Cervical	1
BSG0020	Precaudal vertebra	Platichthys flesus	Precaudal	0.8	Precaudal	0.92	Precaudal	1
BSG0021	Caudal vertebra	Platichthys flesus	Caudal	0.83	Caudal	0.98	Caudal	0.97
BSG0022	Precaudal vertebra	Pleuronectes platessa	Precaudal	0.78	Caudal	0.51	Precaudal	0.51
BSG0023	Precaudal vertebra	Platichthys flesus	Caudal	0.67	Caudal	0.89	Precaudal	0.91
BSG0024	Precaudal vertebra	Platichthys flesus	Caudal	0.9	Caudal	0.94	Caudal	0.9
BSG0025	Precaudal vertebra	Platichthys flesus	Caudal	0.84	NA	NA	NA	NA
BSG0026	Precaudal vertebra	Platichthys flesus	Caudal	0.65	Caudal	0.99	Precaudal	0.73
BSG0027	Precaudal vertebra	Platichthys flesus	Precaudal	0.95	Precaudal	0.67	Precaudal	0.91
BSG0028	Precaudal vertebra	Platichthys flesus	Precaudal	0.82	Caudal	0.68	Precaudal	0.92
BSG0029	First caudal vertebra	Pleuronectes platessa	Precaudal	0.39	Caudal	0.63	Caudal	0.55
BSG0030	First caudal vertebra	Platichthys flesus	Caudal	0.96	Caudal	1	Caudal	0.8
BSG0031	Caudal vertebra	Pleuronectes platessa	Caudal	0.82	Caudal	0.97	Caudal	0.99
BSG0032	Caudal vertebra	Pleuronectes platessa	Caudal	0.76	Caudal	0.93	Caudal	0.82
BSG0033	Caudal vertebra	Platichthys flesus	Caudal	0.98	Caudal	0.99	Caudal	0.5
BSG0034	Caudal vertebra	Platichthys flesus	Caudal	0.97	Caudal	0.99	Precaudal	0.67
BSG0035	Caudal vertebra	Platichthys flesus	Caudal	0.93	Caudal	0.95	Caudal	1
BSG0036	Caudal vertebra	Platichthys flesus	Precaudal	0.63	Caudal	0.99	Caudal	0.97
BSG0040	Precaudal vertebra	Platichthys flesus	Precaudal	0.8	Caudal	0.61	Caudal	0.57
BSG0041	Caudal vertebra	Platichthys flesus	Caudal	0.99	Caudal	1	Caudal	1
BSG0046	Precaudal vertebra	Platichthys flesus	Caudal	0.96	Precaudal	0.51	Precaudal	0.88
BSG0048	First caudal vertebra	Platichthys flesus	Caudal	0.84	Caudal	0.98	Caudal	0.99
BSG0049	First caudal vertebra	Platichthys flesus	Caudal	0.75	Caudal	0.97	Caudal	0.68
BSG0050	Precaudal vertebra	Pleuronectes platessa	Precaudal	0.83	Precaudal	0.77	Cervical	0.87
BSG0051	Precaudal vertebra	Pleuronectes platessa	Caudal	0.94	Caudal	1	Precaudal	1
BSG0052	Caudal vertebra	Platichthys flesus	Caudal	0.75	Caudal	0.89	Caudal	0.55
BSG0053	Caudal vertebra	Platichthys flesus	Caudal	0.99	Caudal	0.76	Caudal	0.97
BSG0054	Caudal vertebra	Pleuronectes platessa	Caudal	0.95	Caudal	0.99	Caudal	0.94
BSG0055	Caudal vertebra	Platichthys flesus	Caudal	0.91	Caudal	0.99	Caudal	0.99
BSG0056	Caudal vertebra	Pleuronectes platessa	Caudal	0.78	Caudal	1	Caudal	0.93
BSG0057	Caudal vertebra	Pleuronectes platessa	Caudal	0.78	Caudal	0.51	Caudal	0.54
BSG0058	Caudal vertebra	Platichthys flesus	Caudal	0.88	Caudal	1	Precaudal	0.88
BSG0059	Caudal vertebra	Pleuronectes platessa	Caudal	0.86	Caudal	0.96	Caudal	1
BSG0060	Caudal vertebra	Platichthys flesus	Caudal	0.95	Caudal	1	Caudal	1
BSG0061	Cervical vertebra	Pleuronectes platessa	Cervical	0.99	Caudal	0.93	Cervical	0.99
BSG0062	Cervical vertebra	Platichthys flesus	Cervical	1	Cervical	1	Cervical	0.99
BSG0063	Cervical vertebra	Platichthys flesus	Precaudal	0.69	Cervical	0.99	Cervical	0.97
BSG0064	Cervical vertebra	Platichthys flesus	Precaudal	0.65	Caudal	0.59	Caudal	0.85
BSG0065	Cervical vertebra	Platichthys flesus	Precaudal	0.9	Caudal	0.68	Cervical	0.79
BSG0066	Cervical vertebra	Platichthys flesus	Caudal	0.86	Precaudal	0.6	Caudal	0.52
BSG0067	Precaudal vertebra	Platichthys flesus	Precaudal	0.89	Precaudal	0.9	Precaudal	1
BSG0068	Precaudal vertebra	Platichthys flesus	Precaudal	0.97	Precaudal	0.92	Caudal	1
BSG0069	Precaudal vertebra	Platichthys flesus	Cervical	0.7	Cervical	0.65	Precaudal	1
BSG0070	Precaudal vertebra	Pleuronectes platessa	Precaudal	0.82	Caudal	0.99	Caudal	0.88
BSG0071	Precaudal vertebra	Platichthys flesus	Caudal	0.77	Caudal	0.64	Caudal	0.86
BSG0083	Precaudal vertebra	Platichthys flesus	Precaudal	0.64	Caudal	0.51	Precaudal	0.73
BSG0084	Caudal vertebra	Platichthys flesus	Caudal	0.96	Caudal	1	Caudal	1
BSG0085	Precaudal vertebra	Pleuronectes platessa	Caudal	0.81	Caudal	0.99	Caudal	0.98
BSG0089	First caudal vertebra	Platichthys flesus	Caudal	0.81	Caudal	0.97	Caudal	0.98
BSG0090	Caudal vertebra	Pleuronectes platessa	Caudal	0.9	Caudal	0.99	Caudal	0.91
BSG0109	First caudal vertebra	Platichthys flesus	Caudal	0.98	Caudal	1	Caudal	1
BSG0116	First caudal vertebra	Pleuronectes platessa	Caudal	0.93	Caudal	0.88	Caudal	0.59
COP0101	Caudal vertebra	Pleuronectes platessa	Precaudal	0.95	Precaudal	0.87	Precaudal	1
COP0109	Precaudal vertebra	Pleuronectes platessa	Precaudal	0.59	NA	NA	NA	NA
COP0113	Precaudal vertebra	Pleuronectes platessa	Caudal	0.99	Caudal	0.92	Caudal	0.99
COP0114	Caudal vertebra	Pleuronectes platessa	Precaudal	0.99	NA	NA	NA	NA
COP0139	Caudal vertebra	Pleuronectes platessa	Caudal	0.61	NA	NA	NA	NA
COP0142	Caudal vertebra	Pleuronectes platessa	Caudal	0.94	Caudal	0.88	Caudal	0.99
COP0148	Cervical vertebra	Pleuronectes platessa	Cervical	0.95	Cervical	0.61	Precaudal	1
COP0161	Caudal vertebra	Platichthys flesus	Caudal	0.99	Caudal	1	Caudal	1
COP0166	Caudal vertebra	Pleuronectes platessa	Caudal	0.98	Caudal	0.99	Caudal	0.97
COP0169	Cervical vertebra	Platichthys flesus	Precaudal	0.88	Caudal	0.88	Caudal	0.52
COP0170	Caudal vertebra	Pleuronectes platessa	Caudal	0.92	Caudal	0.88	Caudal	0.97
COP0171	Caudal vertebra	Pleuronectes platessa	Caudal	0.91	Caudal	1	Caudal	0.91
COP0174	Caudal vertebra	Pleuronectes platessa	Caudal	0.89	Caudal	0.99	Caudal	0.99
COP0175	Caudal vertebra	Platichthys flesus	Caudal	0.82	Caudal	0.98	Precaudal	0.75
COP0176	Caudal vertebra	Platichthys flesus	Caudal	0.92	Caudal	1	Caudal	0.64
COP0177	Caudal vertebra	Platichthys flesus	Caudal	0.99	Caudal	1	Caudal	0.99
COP0178	Precaudal vertebra	Limanda limanda	Precaudal	0.7	Precaudal	0.55	Caudal	0.55
COP0179	Caudal vertebra	Pleuronectes platessa	Caudal	0.96	Caudal	0.93	Caudal	0.99
COP0182	Caudal vertebra	Pleuronectes platessa	Caudal	0.58	Caudal	0.99	Caudal	0.96
COP0183	Caudal vertebra	Limanda limanda	Caudal	0.96	Caudal	0.93	Caudal	0.97
COP0184	Caudal vertebra	Platichthys flesus	Caudal	0.95	Caudal	0.98	Caudal	1
COP0185	Cervical vertebra	Platichthys flesus	Precaudal	0.76	Precaudal	0.51	Precaudal	0.82
COP0187	Precaudal vertebra	Platichthys flesus	Precaudal	0.65	Caudal	0.98	Caudal	1
COP0188	Caudal vertebra	Pleuronectes platessa	Caudal	0.79	Caudal	1	Caudal	1
COP0189	Precaudal vertebra	Pleuronectes platessa	Precaudal	0.63	Caudal	0.8	Precaudal	0.99
COP0190	Caudal vertebra	Platichthys flesus	Caudal	0.82	Caudal	1	Precaudal	0.78
COP0202	First caudal vertebra	Platichthys flesus	Precaudal	0.72	Precaudal	0.58	Caudal	0.98
COP0205	Precaudal vertebra	Pleuronectes platessa	Caudal	0.6	Caudal	0.69	Caudal	0.58
COP0208	Caudal vertebra	Pleuronectes platessa	Caudal	0.97	Caudal	1	Caudal	0.72
COP0216	Caudal vertebra	Limanda limanda	Caudal	0.7	Caudal	0.99	Caudal	1
COP0217	Precaudal vertebra	Pleuronectes platessa	Precaudal	0.94	Precaudal	0.94	Precaudal	1
COP0218	Caudal vertebra	Pleuronectes platessa	Caudal	0.97	Caudal	0.94	Caudal	0.77
COP0221	Precaudal vertebra	Platichthys flesus	Precaudal	0.96	Precaudal	0.9	Precaudal	1
COP0222	Precaudal vertebra	Pleuronectes platessa	Caudal	0.74	Cervical	0.42	Precaudal	0.77
COP0223	Caudal vertebra	Platichthys flesus	Caudal	0.89	Caudal	0.99	Caudal	0.99
COP0237	Caudal vertebra	Platichthys flesus	Caudal	0.93	Caudal	1	Precaudal	0.66
COP0270	Cervical vertebra	Platichthys flesus	Cervical	1	Cervical	0.6	Cervical	1
COP0279	Caudal vertebra	Platichthys flesus	Caudal	0.97	Caudal	1	Caudal	0.99
COP0282	First caudal vertebra	Platichthys flesus	Precaudal	0.5	Caudal	0.87	Precaudal	0.96
COP0310	Caudal vertebra	Pleuronectes platessa	Caudal	0.9	Caudal	0.61	Caudal	0.87
COP0320	Caudal vertebra	Pleuronectes platessa	Caudal	0.89	Caudal	0.95	Caudal	0.95
COP0330	Caudal vertebra	Pleuronectes platessa	Caudal	0.99	Caudal	1	Caudal	1
COP0332	Caudal vertebra	Pleuronectes platessa	Caudal	0.99	Caudal	0.97	Caudal	0.99
COP0339	Caudal vertebra	Pleuronectes platessa	Caudal	0.91	Caudal	0.99	Caudal	0.94

## Sheet: S5 - Family level
Sample	Vertebra	ZooMS identification	GMM family
			Anterior	Probability	Sinistral	Probability	Combined	Probability
BSG0001	Caudal vertebra	Platichthys flesus	Pleuronectidae	0.83	Pleuronectidae	0.84	Soleidae	0.78
BSG0014	Atlas	Platichthys flesus	Pleuronectidae	1	Pleuronectidae	1	Pleuronectidae	0.53
BSG0015	Atlas	Pleuronectes platessa	Pleuronectidae	0.9	Pleuronectidae	0.95	Pleuronectidae	1
BSG0016	Atlas	Platichthys flesus	Citharidae	0.84	Pleuronectidae	1	Pleuronectidae	1
BSG0017	Atlas	Pleuronectes platessa	Pleuronectidae	1	Pleuronectidae	1	Pleuronectidae	1
BSG0018	Cervical vertebra	Platichthys flesus	Bothidae	0.74	Pleuronectidae	0.89	Pleuronectidae	1
BSG0020	Precaudal vertebra	Platichthys flesus	Pleuronectidae	0.89	Pleuronectidae	1	Pleuronectidae	1
BSG0021	Caudal vertebra	Platichthys flesus	Soleidae	0.7	Pleuronectidae	0.97	Pleuronectidae	1
BSG0022	Precaudal vertebra	Pleuronectes platessa	Pleuronectidae	1	Pleuronectidae	1	Pleuronectidae	1
BSG0023	Precaudal vertebra	Platichthys flesus	Pleuronectidae	0.96	Pleuronectidae	1	Pleuronectidae	0.97
BSG0024	Precaudal vertebra	Platichthys flesus	Pleuronectidae	1	Pleuronectidae	1	Pleuronectidae	1
BSG0025	Precaudal vertebra	Platichthys flesus	Pleuronectidae	1	Pleuronectidae	0.81	Pleuronectidae	0.91
BSG0026	Precaudal vertebra	Platichthys flesus	Bothidae	0.71	Pleuronectidae	1	Scophthalmidae	1
BSG0027	Precaudal vertebra	Platichthys flesus	Pleuronectidae	0.9	Pleuronectidae	1	Pleuronectidae	1
BSG0028	Precaudal vertebra	Platichthys flesus	Pleuronectidae	0.97	Pleuronectidae	1	Pleuronectidae	1
BSG0029	First caudal vertebra	Pleuronectes platessa	Pleuronectidae	0.89	Pleuronectidae	0.97	Pleuronectidae	0.99
BSG0030	First caudal vertebra	Platichthys flesus	Pleuronectidae	0.74	Pleuronectidae	0.99	Pleuronectidae	0.99
BSG0031	Caudal vertebra	Pleuronectes platessa	Pleuronectidae	0.97	Scophthalmidae	0.62	Pleuronectidae	1
BSG0032	Caudal vertebra	Pleuronectes platessa	Pleuronectidae	0.44	Pleuronectidae	0.87	Pleuronectidae	0.93
BSG0033	Caudal vertebra	Platichthys flesus	Pleuronectidae	0.9	Pleuronectidae	0.98	Pleuronectidae	0.99
BSG0034	Caudal vertebra	Platichthys flesus	Pleuronectidae	0.87	Pleuronectidae	0.98	Pleuronectidae	0.99
BSG0035	Caudal vertebra	Platichthys flesus	Pleuronectidae	0.68	Pleuronectidae	0.91	Pleuronectidae	1
BSG0036	Caudal vertebra	Platichthys flesus	Soleidae	0.83	Pleuronectidae	0.99	Pleuronectidae	1
BSG0039	Atlas	Platichthys flesus	Pleuronectidae	1	Bothidae	0.83	Pleuronectidae	0.96
BSG0040	Precaudal vertebra	Platichthys flesus	Pleuronectidae	1	Pleuronectidae	1	Pleuronectidae	1
BSG0041	Caudal vertebra	Platichthys flesus	Pleuronectidae	0.83	Pleuronectidae	0.9	Pleuronectidae	1
BSG0043	Atlas	Pleuronectes platessa	Pleuronectidae	1	Pleuronectidae	0.99	Pleuronectidae	1
BSG0046	Precaudal vertebra	Platichthys flesus	Pleuronectidae	0.99	Pleuronectidae	1	Pleuronectidae	1
BSG0048	First caudal vertebra	Platichthys flesus	Pleuronectidae	0.96	Pleuronectidae	0.98	Pleuronectidae	1
BSG0049	First caudal vertebra	Platichthys flesus	Pleuronectidae	0.86	Pleuronectidae	0.99	Pleuronectidae	1
BSG0050	Precaudal vertebra	Pleuronectes platessa	Pleuronectidae	1	Pleuronectidae	1	Pleuronectidae	1
BSG0051	Precaudal vertebra	Pleuronectes platessa	Pleuronectidae	0.75	Pleuronectidae	0.86	Pleuronectidae	1
BSG0052	Caudal vertebra	Platichthys flesus	Pleuronectidae	0.76	Pleuronectidae	0.97	Pleuronectidae	1
BSG0053	Caudal vertebra	Platichthys flesus	Pleuronectidae	0.38	Pleuronectidae	0.96	Pleuronectidae	1
BSG0054	Caudal vertebra	Pleuronectes platessa	Pleuronectidae	0.81	Pleuronectidae	0.98	Pleuronectidae	0.98
BSG0055	Caudal vertebra	Platichthys flesus	Pleuronectidae	0.86	Pleuronectidae	0.97	Pleuronectidae	0.71
BSG0056	Caudal vertebra	Pleuronectes platessa	Pleuronectidae	0.92	Pleuronectidae	0.95	Pleuronectidae	1
BSG0057	Caudal vertebra	Pleuronectes platessa	Pleuronectidae	0.91	Pleuronectidae	0.83	Pleuronectidae	0.71
BSG0058	Caudal vertebra	Platichthys flesus	Pleuronectidae	0.67	Pleuronectidae	0.91	Pleuronectidae	0.84
BSG0059	Caudal vertebra	Pleuronectes platessa	Pleuronectidae	0.91	Pleuronectidae	0.88	Pleuronectidae	1
BSG0060	Caudal vertebra	Platichthys flesus	Pleuronectidae	0.73	Pleuronectidae	0.84	Pleuronectidae	0.76
BSG0061	Cervical vertebra	Pleuronectes platessa	Pleuronectidae	1	Soleidae	0.6	Pleuronectidae	0.97
BSG0062	Cervical vertebra	Platichthys flesus	Pleuronectidae	1	Soleidae	0.96	Pleuronectidae	1
BSG0063	Cervical vertebra	Platichthys flesus	Pleuronectidae	1	Pleuronectidae	0.99	Pleuronectidae	1
BSG0064	Cervical vertebra	Platichthys flesus	Pleuronectidae	1	Pleuronectidae	0.9	Pleuronectidae	1
BSG0065	Cervical vertebra	Platichthys flesus	Soleidae	0.83	Pleuronectidae	1	Soleidae	0.99
BSG0066	Cervical vertebra	Platichthys flesus	Pleuronectidae	0.98	Pleuronectidae	1	Pleuronectidae	0.87
BSG0067	Precaudal vertebra	Platichthys flesus	Pleuronectidae	0.51	Pleuronectidae	1	Pleuronectidae	1
BSG0068	Precaudal vertebra	Platichthys flesus	Pleuronectidae	1	Pleuronectidae	0.99	Pleuronectidae	0.82
BSG0069	Precaudal vertebra	Platichthys flesus	Pleuronectidae	1	Pleuronectidae	0.99	Pleuronectidae	1
BSG0070	Precaudal vertebra	Pleuronectes platessa	Pleuronectidae	1	Pleuronectidae	1	Pleuronectidae	1
BSG0071	Precaudal vertebra	Platichthys flesus	Pleuronectidae	1	Pleuronectidae	0.98	Pleuronectidae	1
BSG0082	Atlas	Platichthys flesus	Pleuronectidae	1	Pleuronectidae	0.98	Pleuronectidae	0.99
BSG0083	Precaudal vertebra	Platichthys flesus	Pleuronectidae	0.99	Citharidae	0.55	Pleuronectidae	1
BSG0084	Caudal vertebra	Platichthys flesus	Pleuronectidae	0.83	Pleuronectidae	0.95	Pleuronectidae	0.99
BSG0085	Precaudal vertebra	Pleuronectes platessa	Pleuronectidae	1	Pleuronectidae	1	Pleuronectidae	1
BSG0088	Atlas	Pleuronectes platessa	Pleuronectidae	1	Pleuronectidae	0.98	Pleuronectidae	0.92
BSG0089	First caudal vertebra	Platichthys flesus	Pleuronectidae	0.7	Pleuronectidae	0.99	Pleuronectidae	0.95
BSG0090	Caudal vertebra	Pleuronectes platessa	Pleuronectidae	0.92	Pleuronectidae	1	Pleuronectidae	1
BSG0109	First caudal vertebra	Platichthys flesus	Pleuronectidae	0.96	Pleuronectidae	0.96	Pleuronectidae	0.81
BSG0116	First caudal vertebra	Pleuronectes platessa	Pleuronectidae	0.86	Pleuronectidae	0.98	Pleuronectidae	1
COP0101	Caudal vertebra	Pleuronectes platessa	Pleuronectidae	0.75	Pleuronectidae	1	Pleuronectidae	0.58
COP0109	Precaudal vertebra	Pleuronectes platessa	Pleuronectidae	1	Pleuronectidae	0.89	Bothidae	1
COP0113	Precaudal vertebra	Pleuronectes platessa	Pleuronectidae	0.85	Pleuronectidae	0.77	Pleuronectidae	1
COP0114	Caudal vertebra	Pleuronectes platessa	Pleuronectidae	0.86	Pleuronectidae	0.94	Pleuronectidae	0.63
COP0139	Caudal vertebra	Pleuronectes platessa	Pleuronectidae	1	Pleuronectidae	0.8	Pleuronectidae	1
COP0142	Caudal vertebra	Pleuronectes platessa	Pleuronectidae	0.96	Pleuronectidae	0.97	Pleuronectidae	1
COP0148	Cervical vertebra	Pleuronectes platessa	Pleuronectidae	1	Pleuronectidae	0.82	Bothidae	0.63
COP0161	Caudal vertebra	Platichthys flesus	Pleuronectidae	0.74	Pleuronectidae	0.89	Pleuronectidae	1
COP0166	Caudal vertebra	Pleuronectes platessa	Pleuronectidae	0.87	Pleuronectidae	0.98	Pleuronectidae	0.98
COP0169	Cervical vertebra	Platichthys flesus	Pleuronectidae	1	Pleuronectidae	1	Pleuronectidae	1
COP0170	Caudal vertebra	Pleuronectes platessa	Pleuronectidae	0.99	Pleuronectidae	0.81	Pleuronectidae	0.9
COP0171	Caudal vertebra	Pleuronectes platessa	Pleuronectidae	0.93	Pleuronectidae	0.98	Pleuronectidae	0.73
COP0174	Caudal vertebra	Pleuronectes platessa	Pleuronectidae	0.99	Pleuronectidae	0.96	Pleuronectidae	1
COP0175	Caudal vertebra	Platichthys flesus	Pleuronectidae	0.59	Pleuronectidae	0.67	Scophthalmidae	0.82
COP0176	Caudal vertebra	Platichthys flesus	Pleuronectidae	0.75	Pleuronectidae	0.65	Pleuronectidae	0.99
COP0177	Caudal vertebra	Platichthys flesus	Pleuronectidae	0.93	Scophthalmidae	0.51	Pleuronectidae	1
COP0178	Precaudal vertebra	Limanda limanda	Pleuronectidae	1	Pleuronectidae	1	Pleuronectidae	1
COP0179	Caudal vertebra	Pleuronectes platessa	Pleuronectidae	0.94	Pleuronectidae	0.77	Pleuronectidae	1
COP0182	Caudal vertebra	Pleuronectes platessa	Pleuronectidae	0.81	Pleuronectidae	0.64	Pleuronectidae	0.98
COP0183	Caudal vertebra	Limanda limanda	Pleuronectidae	0.7	Pleuronectidae	0.89	Pleuronectidae	0.99
COP0184	Caudal vertebra	Platichthys flesus	Pleuronectidae	0.9	Pleuronectidae	0.89	Pleuronectidae	0.74
COP0185	Cervical vertebra	Platichthys flesus	Pleuronectidae	1	Pleuronectidae	1	Pleuronectidae	0.97
COP0187	Precaudal vertebra	Platichthys flesus	Pleuronectidae	0.99	Pleuronectidae	1	Scophthalmidae	1
COP0188	Caudal vertebra	Pleuronectes platessa	Pleuronectidae	0.68	Pleuronectidae	1	Pleuronectidae	1
COP0189	Precaudal vertebra	Pleuronectes platessa	Pleuronectidae	1	Pleuronectidae	1	Pleuronectidae	1
COP0190	Caudal vertebra	Platichthys flesus	Pleuronectidae	0.86	Pleuronectidae	0.95	Pleuronectidae	0.99
COP0202	First caudal vertebra	Platichthys flesus	Pleuronectidae	0.97	Pleuronectidae	0.95	Pleuronectidae	0.75
COP0205	Precaudal vertebra	Pleuronectes platessa	Pleuronectidae	0.99	Pleuronectidae	0.92	Pleuronectidae	0.85
COP0208	Caudal vertebra	Pleuronectes platessa	Pleuronectidae	0.76	Pleuronectidae	0.8	Bothidae	0.95
COP0216	Caudal vertebra	Limanda limanda	Pleuronectidae	0.94	Pleuronectidae	0.89	Pleuronectidae	1
COP0217	Precaudal vertebra	Pleuronectes platessa	Pleuronectidae	1	Pleuronectidae	0.99	Scophthalmidae	1
COP0218	Caudal vertebra	Pleuronectes platessa	Pleuronectidae	0.8	Pleuronectidae	0.94	Pleuronectidae	0.96
COP0221	Precaudal vertebra	Platichthys flesus	Pleuronectidae	1	Pleuronectidae	0.99	Pleuronectidae	1
COP0222	Precaudal vertebra	Pleuronectes platessa	Scophthalmidae	0.93	Pleuronectidae	0.8	Pleuronectidae	0.62
COP0223	Caudal vertebra	Platichthys flesus	Pleuronectidae	0.4	Pleuronectidae	0.96	Pleuronectidae	0.95
COP0237	Caudal vertebra	Platichthys flesus	Bothidae	0.87	Pleuronectidae	0.99	Pleuronectidae	1
COP0270	Cervical vertebra	Platichthys flesus	Pleuronectidae	1	Pleuronectidae	0.96	Pleuronectidae	1
COP0279	Caudal vertebra	Platichthys flesus	Pleuronectidae	0.71	Pleuronectidae	0.9	Pleuronectidae	0.98
COP0282	First caudal vertebra	Platichthys flesus	Bothidae	0.52	Pleuronectidae	1	Pleuronectidae	1
COP0310	Caudal vertebra	Pleuronectes platessa	Pleuronectidae	0.8	Pleuronectidae	0.51	Pleuronectidae	0.87
COP0320	Caudal vertebra	Pleuronectes platessa	Pleuronectidae	0.95	Pleuronectidae	0.85	Pleuronectidae	0.98
COP0330	Caudal vertebra	Pleuronectes platessa	Pleuronectidae	0.95	Scophthalmidae	0.56	Pleuronectidae	0.97
COP0332	Caudal vertebra	Pleuronectes platessa	Pleuronectidae	0.53	Pleuronectidae	0.8	Soleidae	0.66
COP0339	Caudal vertebra	Pleuronectes platessa	Pleuronectidae	0.99	Pleuronectidae	0.93	Scophthalmidae	0.84

## Sheet: S6 - Species level
Sample	Vertebra	ZooMS identification	GMM species
			Anterior	Probability	Sinistral	Probability	Combined	Probability
BSG0001	Caudal vertebra	Platichthys flesus	Platichthys flesus	0.31	Platichthys flesus	0.83	Solea solea	1
BSG0014	Atlas	Platichthys flesus	Pleuronectes platessa	0.52	Platichthys flesus	0.9	Platichthys flesus	1
BSG0015	Atlas	Pleuronectes platessa	Pleuronectes platessa	0.7	Platichthys flesus	1	Pleuronectes platessa	0.97
BSG0016	Atlas	Platichthys flesus	NA	NA	Platichthys flesus	0.98	Limanda limanda	1
BSG0017	Atlas	Pleuronectes platessa	Limanda limanda	1	Hippoglossus hippoglossus	0.66	Platichthys flesus	0.99
BSG0018	Cervical vertebra	Platichthys flesus	NA	NA	Glyptocephalus cynoglossus	0.56	Hippoglossoides platessoides	0.86
BSG0020	Precaudal vertebra	Platichthys flesus	Pleuronectes platessa	0.52	Limanda limanda	0.5	Hippoglossoides platessoides	0.99
BSG0021	Caudal vertebra	Platichthys flesus	Solea solea	0.99	Platichthys flesus	0.91	Platichthys flesus	0.63
BSG0022	Precaudal vertebra	Pleuronectes platessa	Pleuronectes platessa	0.35	Glyptocephalus cynoglossus	0.63	Platichthys flesus	0.88
BSG0023	Precaudal vertebra	Platichthys flesus	Hippoglossus hippoglossus	0.52	Platichthys flesus	0.87	Platichthys flesus	1
BSG0024	Precaudal vertebra	Platichthys flesus	Platichthys flesus	0.9	Platichthys flesus	0.83	Platichthys flesus	1
BSG0025	Precaudal vertebra	Platichthys flesus	Limanda limanda	0.35	Platichthys flesus	0.39	Pleuronectes platessa	0.92
BSG0026	Precaudal vertebra	Platichthys flesus	NA	NA	Hippoglossus hippoglossus	0.88	Scophthalmus rhombus	1
BSG0027	Precaudal vertebra	Platichthys flesus	Limanda limanda	0.84	Platichthys flesus	0.65	Hippoglossoides platessoides	0.79
BSG0028	Precaudal vertebra	Platichthys flesus	Limanda limanda	0.91	Platichthys flesus	0.82	Hippoglossoides platessoides	0.65
BSG0029	First caudal vertebra	Pleuronectes platessa	Hippoglossoides platessoides	0.53	Pleuronectes platessa	0.93	Pleuronectes platessa	0.76
BSG0030	First caudal vertebra	Platichthys flesus	Platichthys flesus	1	Limanda limanda	0.45	Pleuronectes platessa	0.71
BSG0031	Caudal vertebra	Pleuronectes platessa	Hippoglossoides platessoides	0.47	Scophthalmus maximus	0.77	Hippoglossoides platessoides	0.49
BSG0032	Caudal vertebra	Pleuronectes platessa	Microstomus kitt	0.73	Glyptocephalus cynoglossus	0.58	Microstomus kitt	0.95
BSG0033	Caudal vertebra	Platichthys flesus	Platichthys flesus	0.66	Platichthys flesus	0.94	Pleuronectes platessa	0.55
BSG0034	Caudal vertebra	Platichthys flesus	Glyptocephalus cynoglossus	0.63	Hippoglossoides platessoides	0.95	Limanda limanda	0.56
BSG0035	Caudal vertebra	Platichthys flesus	Platichthys flesus	0.82	Platichthys flesus	0.98	Platichthys flesus	0.93
BSG0036	Caudal vertebra	Platichthys flesus	Solea solea	0.95	Platichthys flesus	0.94	Platichthys flesus	0.99
BSG0039	Atlas	Platichthys flesus	Platichthys flesus	0.57	NA	NA	Platichthys flesus	1
BSG0040	Precaudal vertebra	Platichthys flesus	Limanda limanda	0.51	Platichthys flesus	0.69	Platichthys flesus	0.39
BSG0041	Caudal vertebra	Platichthys flesus	Microstomus kitt	0.56	Platichthys flesus	0.57	Platichthys flesus	0.88
BSG0043	Atlas	Pleuronectes platessa	Platichthys flesus	0.56	Pleuronectes platessa	0.95	Platichthys flesus	1
BSG0046	Precaudal vertebra	Platichthys flesus	Limanda limanda	0.94	Hippoglossus hippoglossus	0.52	Hippoglossoides platessoides	0.48
BSG0048	First caudal vertebra	Platichthys flesus	Hippoglossus hippoglossus	0.62	Limanda limanda	0.39	Platichthys flesus	0.96
BSG0049	First caudal vertebra	Platichthys flesus	Glyptocephalus cynoglossus	0.67	Platichthys flesus	0.48	Platichthys flesus	0.96
BSG0050	Precaudal vertebra	Pleuronectes platessa	Hippoglossoides platessoides	0.82	Pleuronectes platessa	0.86	Glyptocephalus cynoglossus	0.89
BSG0051	Precaudal vertebra	Pleuronectes platessa	Glyptocephalus cynoglossus	0.36	Glyptocephalus cynoglossus	0.4	Platichthys flesus	0.97
BSG0052	Caudal vertebra	Platichthys flesus	Microstomus kitt	0.27	Limanda limanda	0.36	Limanda limanda	0.44
BSG0053	Caudal vertebra	Platichthys flesus	Hippoglossoides platessoides	0.75	Platichthys flesus	0.92	Platichthys flesus	0.98
BSG0054	Caudal vertebra	Pleuronectes platessa	Glyptocephalus cynoglossus	0.59	Microstomus kitt	0.35	Platichthys flesus	0.42
BSG0055	Caudal vertebra	Platichthys flesus	Microstomus kitt	0.68	Platichthys flesus	0.78	Platichthys flesus	0.54
BSG0056	Caudal vertebra	Pleuronectes platessa	Limanda limanda	0.48	Platichthys flesus	0.85	Platichthys flesus	0.47
BSG0057	Caudal vertebra	Pleuronectes platessa	Microstomus kitt	0.32	Glyptocephalus cynoglossus	0.3	Platichthys flesus	0.48
BSG0058	Caudal vertebra	Platichthys flesus	Platichthys flesus	0.76	Hippoglossoides platessoides	0.8	Limanda limanda	0.97
BSG0059	Caudal vertebra	Pleuronectes platessa	Limanda limanda	0.59	Platichthys flesus	0.94	Hippoglossus hippoglossus	0.85
BSG0060	Caudal vertebra	Platichthys flesus	Microstomus kitt	0.63	Pleuronectes platessa	0.32	Platichthys flesus	0.39
BSG0061	Cervical vertebra	Pleuronectes platessa	Platichthys flesus	0.63	Platichthys flesus	0.5	Pleuronectes platessa	0.83
BSG0062	Cervical vertebra	Platichthys flesus	Glyptocephalus cynoglossus	0.89	Platichthys flesus	0.61	Microstomus kitt	0.93
BSG0063	Cervical vertebra	Platichthys flesus	Limanda limanda	0.64	Microstomus kitt	0.4	Hippoglossoides platessoides	0.55
BSG0064	Cervical vertebra	Platichthys flesus	Limanda limanda	0.49	Hippoglossoides platessoides	0.42	Microstomus kitt	0.95
BSG0065	Cervical vertebra	Platichthys flesus	Solea solea	1	Limanda limanda	0.21	Platichthys flesus	1
BSG0066	Cervical vertebra	Platichthys flesus	Pleuronectes platessa	0.39	Platichthys flesus	0.75	Hippoglossus hippoglossus	0.65
BSG0067	Precaudal vertebra	Platichthys flesus	Platichthys flesus	0.58	Platichthys flesus	0.83	Hippoglossoides platessoides	1
BSG0068	Precaudal vertebra	Platichthys flesus	Platichthys flesus	0.68	Platichthys flesus	0.76	Microstomus kitt	0.99
BSG0069	Precaudal vertebra	Platichthys flesus	Hippoglossoides platessoides	1	Hippoglossoides platessoides	0.72	Glyptocephalus cynoglossus	0.62
BSG0070	Precaudal vertebra	Pleuronectes platessa	Hippoglossoides platessoides	0.5	Platichthys flesus	0.7	Pleuronectes platessa	0.65
BSG0071	Precaudal vertebra	Platichthys flesus	Limanda limanda	0.5	Platichthys flesus	0.7	Hippoglossus hippoglossus	0.78
BSG0082	Atlas	Platichthys flesus	Limanda limanda	0.68	Limanda limanda	0.71	Hippoglossoides platessoides	0.99
BSG0083	Precaudal vertebra	Platichthys flesus	Glyptocephalus cynoglossus	0.89	NA	NA	Pleuronectes platessa	0.97
BSG0084	Caudal vertebra	Platichthys flesus	Microstomus kitt	0.98	Microstomus kitt	0.48	Microstomus kitt	0.94
BSG0085	Precaudal vertebra	Pleuronectes platessa	Platichthys flesus	0.79	Platichthys flesus	0.62	Hippoglossus hippoglossus	0.89
BSG0088	Atlas	Pleuronectes platessa	Microstomus kitt	0.55	Pleuronectes platessa	0.44	Hippoglossoides platessoides	0.97
BSG0089	First caudal vertebra	Platichthys flesus	Platichthys flesus	0.78	Limanda limanda	0.64	Hippoglossus hippoglossus	0.91
BSG0090	Caudal vertebra	Pleuronectes platessa	Limanda limanda	0.54	Microstomus kitt	0.6	Limanda limanda	0.66
BSG0109	First caudal vertebra	Platichthys flesus	Glyptocephalus cynoglossus	0.41	Pleuronectes platessa	0.38	Limanda limanda	0.35
BSG0116	First caudal vertebra	Pleuronectes platessa	Platichthys flesus	0.66	Platichthys flesus	0.87	Pleuronectes platessa	0.46
COP0101	Caudal vertebra	Pleuronectes platessa	Hippoglossoides platessoides	0.35	Pleuronectes platessa	0.63	Pleuronectes platessa	1
COP0109	Precaudal vertebra	Pleuronectes platessa	Limanda limanda	0.91	Pleuronectes platessa	0.36	NA	NA
COP0113	Precaudal vertebra	Pleuronectes platessa	Platichthys flesus	0.37	Platichthys flesus	0.9	Platichthys flesus	0.98
COP0114	Caudal vertebra	Pleuronectes platessa	Pleuronectes platessa	0.81	Pleuronectes platessa	0.64	Pleuronectes platessa	0.95
COP0139	Caudal vertebra	Pleuronectes platessa	Pleuronectes platessa	0.61	Pleuronectes platessa	0.38	Pleuronectes platessa	0.93
COP0142	Caudal vertebra	Pleuronectes platessa	Microstomus kitt	0.4	Limanda limanda	0.67	Hippoglossoides platessoides	0.56
COP0148	Cervical vertebra	Pleuronectes platessa	Hippoglossus hippoglossus	0.9	Pleuronectes platessa	0.26	NA	NA
COP0161	Caudal vertebra	Platichthys flesus	Microstomus kitt	0.88	Platichthys flesus	0.35	Hippoglossus hippoglossus	0.91
COP0166	Caudal vertebra	Pleuronectes platessa	Microstomus kitt	0.43	Limanda limanda	0.68	Limanda limanda	0.99
COP0169	Cervical vertebra	Platichthys flesus	Limanda limanda	0.61	Platichthys flesus	0.97	Hippoglossoides platessoides	0.88
COP0170	Caudal vertebra	Pleuronectes platessa	Microstomus kitt	0.66	Microstomus kitt	0.44	Limanda limanda	0.68
COP0171	Caudal vertebra	Pleuronectes platessa	Glyptocephalus cynoglossus	0.38	Microstomus kitt	0.49	Hippoglossoides platessoides	0.43
COP0174	Caudal vertebra	Pleuronectes platessa	Pleuronectes platessa	0.3	Limanda limanda	0.63	Hippoglossoides platessoides	0.75
COP0175	Caudal vertebra	Platichthys flesus	Hippoglossoides platessoides	0.6	Hippoglossoides platessoides	0.77	Scophthalmus rhombus	1
COP0176	Caudal vertebra	Platichthys flesus	Hippoglossus hippoglossus	0.81	Limanda limanda	0.56	Limanda limanda	0.98
COP0177	Caudal vertebra	Platichthys flesus	Microstomus kitt	0.33	Scophthalmus rhombus	0.5	Pleuronectes platessa	0.96
COP0178	Precaudal vertebra	Limanda limanda	Limanda limanda	0.66	Hippoglossoides platessoides	0.75	Limanda limanda	0.79
COP0179	Caudal vertebra	Pleuronectes platessa	Microstomus kitt	0.27	Microstomus kitt	0.79	Pleuronectes platessa	0.32
COP0182	Caudal vertebra	Pleuronectes platessa	Pleuronectes platessa	0.44	Microstomus kitt	0.74	Pleuronectes platessa	0.68
COP0183	Caudal vertebra	Limanda limanda	Limanda limanda	0.62	Hippoglossoides platessoides	0.57	Limanda limanda	0.97
COP0184	Caudal vertebra	Platichthys flesus	Platichthys flesus	0.59	Pleuronectes platessa	0.56	Platichthys flesus	0.82
COP0185	Cervical vertebra	Platichthys flesus	Hippoglossoides platessoides	0.53	Platichthys flesus	0.67	Platichthys flesus	1
COP0187	Precaudal vertebra	Platichthys flesus	Pleuronectes platessa	0.75	Hippoglossoides platessoides	0.78	Scophthalmus maximus	1
COP0188	Caudal vertebra	Pleuronectes platessa	Pleuronectes platessa	0.35	Limanda limanda	0.35	Limanda limanda	0.51
COP0189	Precaudal vertebra	Pleuronectes platessa	Hippoglossoides platessoides	0.55	Pleuronectes platessa	0.99	Pleuronectes platessa	1
COP0190	Caudal vertebra	Platichthys flesus	Limanda limanda	0.66	Platichthys flesus	0.96	Platichthys flesus	0.89
COP0202	First caudal vertebra	Platichthys flesus	Platichthys flesus	0.68	Limanda limanda	0.3	Platichthys flesus	0.91
COP0205	Precaudal vertebra	Pleuronectes platessa	Pleuronectes platessa	0.99	Hippoglossoides platessoides	0.45	Pleuronectes platessa	1
COP0208	Caudal vertebra	Pleuronectes platessa	Pleuronectes platessa	0.34	Pleuronectes platessa	0.67	NA	NA
COP0216	Caudal vertebra	Limanda limanda	Pleuronectes platessa	0.55	Hippoglossoides platessoides	0.6	Microstomus kitt	0.62
COP0217	Precaudal vertebra	Pleuronectes platessa	Platichthys flesus	0.97	Hippoglossoides platessoides	0.85	Scophthalmus rhombus	1
COP0218	Caudal vertebra	Pleuronectes platessa	Microstomus kitt	0.81	Pleuronectes platessa	0.81	Pleuronectes platessa	0.99
COP0221	Precaudal vertebra	Platichthys flesus	Microstomus kitt	0.95	Hippoglossoides platessoides	0.49	Platichthys flesus	0.77
COP0222	Precaudal vertebra	Pleuronectes platessa	Lepidorhombus whiffiagonis	0.59	Glyptocephalus cynoglossus	0.46	Pleuronectes platessa	0.98
COP0223	Caudal vertebra	Platichthys flesus	Glyptocephalus cynoglossus	0.53	Pleuronectes platessa	0.73	Microstomus kitt	0.99
COP0237	Caudal vertebra	Platichthys flesus	NA	NA	Limanda limanda	0.53	Limanda limanda	0.62
COP0270	Cervical vertebra	Platichthys flesus	Hippoglossus hippoglossus	0.92	Platichthys flesus	0.52	Hippoglossoides platessoides	0.91
COP0279	Caudal vertebra	Platichthys flesus	Glyptocephalus cynoglossus	0.41	Platichthys flesus	0.86	Platichthys flesus	0.7
COP0282	First caudal vertebra	Platichthys flesus	NA	NA	Platichthys flesus	0.82	Hippoglossoides platessoides	0.86
COP0310	Caudal vertebra	Pleuronectes platessa	Platichthys flesus	0.79	Microstomus kitt	0.35	Glyptocephalus cynoglossus	0.31
COP0320	Caudal vertebra	Pleuronectes platessa	Pleuronectes platessa	0.48	Pleuronectes platessa	0.7	Glyptocephalus cynoglossus	0.51
COP0330	Caudal vertebra	Pleuronectes platessa	Pleuronectes platessa	0.39	Scophthalmus maximus	0.56	Microstomus kitt	0.88
COP0332	Caudal vertebra	Pleuronectes platessa	Pleuronectes platessa	0.47	Microstomus kitt	0.83	Solea solea	1
COP0339	Caudal vertebra	Pleuronectes platessa	Pleuronectes platessa	0.52	Microstomus kitt	0.8	Scophthalmus maximus	1

## Sheet: S7 - Success rate plaice-flound
Species (ZooMS)	Species (GMM)
	Anterior	Sinistral	Combined
Atlas vertebra
P. flesus (n=4)	2 (50.00%)	3 (75.00%)	1 (25.00%)
P. platessa (n=4)	4 (100.00%)	3 (75.00%)	3 (75.00%)
Cervical vertebra
P. flesus (n=9)	0 (0.00%)	5 (55.55%)	2 (22.22%)
P. platessa (n=2)	0 (0.00%)	1 (50.00%)	1 (50.00%)
Precaudal vertebra
P. flesus (n=16)	11 (68.75%)	14 (87.5%)	9 (56.25%)
P. platessa (n=11)	10 (90.91%)	6 (54.55%)	3 (27.27%)
Caudal vertebra
P. flesus (n=29)	18 (62.07%)	17 (58.62%)	18 (62.07%)
P. platessa (n=27)	22 (81.48%)	19 (70.37%)	15 (55.56%)

## Sheet: S8 - Sidedness
Sample	Vertebra	GMM sidedness
		Anterior	Sinistral	Combined
BSG0001	Caudal vertebra	right	right	left
BSG0018	Cervical vertebra	right	right	right
BSG0020	Precaudal vertebra	left	right	left
BSG0021	Caudal vertebra	right	right	right
BSG0023	Precaudal vertebra	right	left	right
BSG0024	Precaudal vertebra	right	right	right
BSG0025	Precaudal vertebra	right	left	left
BSG0026	Precaudal vertebra	right	left	right
BSG0027	Precaudal vertebra	right	right	right
BSG0028	Precaudal vertebra	right	right	right
BSG0030	First caudal vertebra	left	right	right
BSG0033	Caudal vertebra	right	left	left
BSG0034	Caudal vertebra	right	right	left
BSG0035	Caudal vertebra	left	left	left
BSG0036	Caudal vertebra	left	left	right
BSG0040	Precaudal vertebra	right	left	right
BSG0041	Caudal vertebra	right	right	right
BSG0046	Precaudal vertebra	right	left	left
BSG0048	First caudal vertebra	right	right	right
BSG0049	First caudal vertebra	right	right	right
BSG0052	Caudal vertebra	right	right	right
BSG0053	Caudal vertebra	right	right	left
BSG0055	Caudal vertebra	right	left	left
BSG0058	Caudal vertebra	right	right	left
BSG0060	Caudal vertebra	right	right	right
BSG0062	Cervical vertebra	right	left	right
BSG0063	Cervical vertebra	right	right	right
BSG0064	Cervical vertebra	right	right	right
BSG0065	Cervical vertebra	right	right	right
BSG0066	Cervical vertebra	right	left	left
BSG0067	Precaudal vertebra	right	right	right
BSG0068	Precaudal vertebra	right	right	left
BSG0069	Precaudal vertebra	right	right	right
BSG0071	Precaudal vertebra	right	right	right
BSG0083	Precaudal vertebra	right	right	left
BSG0084	Caudal vertebra	right	right	right
BSG0089	First caudal vertebra	right	right	right
BSG0109	First caudal vertebra	?	?	?
COP0161	Caudal vertebra	right	right	right
COP0169	Cervical vertebra	right	right	left
COP0175	Caudal vertebra	right	right	right
COP0176	Caudal vertebra	right	right	left
COP0177	Caudal vertebra	right	right	left
COP0184	Caudal vertebra	right	right	left
COP0185	Cervical vertebra	right	right	left
COP0187	Precaudal vertebra	right	left	left
COP0190	Caudal vertebra	right	right	right
COP0202	First caudal vertebra	left	right	left
COP0221	Precaudal vertebra	right	left	left
COP0223	Caudal vertebra	right	right	right
COP0237	Caudal vertebra	right	left	right
COP0270	Cervical vertebra	right	left	right
COP0279	Caudal vertebra	left	right	left
COP0282	First caudal vertebra	right	right	right

## Sheet: S9 - Landmarks present
Sample	Vertebra	ZooMS identification	Landmarks anterior	Landmarks sinistral
BSG0001	Caudal vertebra	Platichthys flesus	4,5,6,7,8,9,10,11,12,13,14,15,16,17,18,19,20,21,22	3,4,5,6,8,9,10,11,12
BSG0014	Atlas	Platichthys flesus	2,3,4,5,6,7,8,9,10,11,12	2,3,4,5,6,7,8,9
BSG0015	Atlas	Pleuronectes platessa	2,3,4,5,6,7,8,9,10,11,12	2,3,4,5,6,7,8,9
BSG0016	Atlas	Platichthys flesus	2,3,4,5,6,7,8,9,10,11,12	2,3,4,5,6,7,8,9
BSG0017	Atlas	Pleuronectes platessa	2,3,4,5,6,7,8,9,10,11,12	2,3,4,5,6,7,8,9
BSG0018	Cervical vertebra	Platichthys flesus	1,4,5,6,7,8,9,10,11,12,13,14,15,16,17,18,19	3,4,5,6,7,8,9,10
BSG0020	Precaudal vertebra	Platichthys flesus	4,5,6,7,8,9,10,11,12,13,14,15,16,17,18,19	3,4,5,6,7,8,9,10,11,12
BSG0021	Caudal vertebra	Platichthys flesus	4,5,6,7,8,9,10,11,12,13,14,15,16,18,19,20,21,22,23,24,25	3,4,5,6,8,9,10,11,12
BSG0022	Precaudal vertebra	Pleuronectes platessa	4,5,6,7,8,9,10,11,12,13,14,15,16,18,19	3,4,5,7,8,9,10,11,12
BSG0023	Precaudal vertebra	Platichthys flesus	4,5,6,7,8,9,10,11,12,13,14,15,16,17,18,19	3,4,5,6,8,9,10,11,12
BSG0024	Precaudal vertebra	Platichthys flesus	2,3,4,5,6,7,8,9,10,11,12,13,14,15,16,17,18,19	2,3,4,5,6,8,9,10,11,12
BSG0025	Precaudal vertebra	Platichthys flesus	3,4,5,6,7,8,9,10,11,12,13,14,15,16,17,18,19	2,9,10,11,12
BSG0026	Precaudal vertebra	Platichthys flesus	3,4,5,8,11,12,13,14,15,16,17,18,19	2,3,4,5,6,7,8,9,10,11,12
BSG0027	Precaudal vertebra	Platichthys flesus	3,4,5,6,7,8,9,10,11,12,13,14,15,16,17,18,19	6,7,8,9,10,11,12
BSG0028	Precaudal vertebra	Platichthys flesus	3,4,5,6,7,8,9,10,11,12,13,14,15,16,17,18,19	2,3,4,5,6,7,8,9,10,11,12
BSG0029	First caudal vertebra	Pleuronectes platessa	4,5,6,7,8,9,10,11,12,13,14,15,16,17,18,19	3,4,5,6,7,8,9,10,11,12
BSG0030	First caudal vertebra	Platichthys flesus	4,5,6,7,8,9,10,11,12,13,14,15,16,17,18,19,20,21,22,23,24,25	3,4,5,6,7,8,9,10,11,12
BSG0031	Caudal vertebra	Pleuronectes platessa	4,5,6,7,8,9,10,11,12,13,14,15,16,17,18,19,20,21,22,23,24,25	3,4,5,6,7,8,9,10,11,12
BSG0032	Caudal vertebra	Pleuronectes platessa	4,5,6,7,8,9,10,11,12,13,14,15,16,17,18,19,20,21,23,24,25	3,4,5,6,7,8,9,10,11,12
BSG0033	Caudal vertebra	Platichthys flesus	1,4,5,6,7,8,9,10,11,12,13,14,15,16,17,18,19,20,21,22,23,24,25	3,4,5,6,7,8,9,10,11,12
BSG0034	Caudal vertebra	Platichthys flesus	4,5,6,7,8,9,10,11,12,13,14,15,16,17,18,19,20,21,22,23,24,25	3,4,5,6,7,8,9,10,11,12
BSG0035	Caudal vertebra	Platichthys flesus	4,5,6,7,8,9,10,11,12,13,14,15,16,18,19,23,24,25	3,4,5,6,7,8,9,10,11,12
BSG0036	Caudal vertebra	Platichthys flesus	4,5,6,7,8,9,10,11,12,13,14,15,16,18,19,20,21,22,23,24,25	3,4,5,6,7,9,10,11,12
BSG0039	Atlas	Platichthys flesus	2,3,4,5,6,7,8,10,11,12	2,3,4,5,7,8,9
BSG0040	Precaudal vertebra	Platichthys flesus	3,4,5,6,7,8,9,10,11,12,13,14,15,16,17,18,19	2,3,4,5,6,7,8,9,10,11,12
BSG0041	Caudal vertebra	Platichthys flesus	4,5,6,7,8,9,10,11,12,13,14,15,16,17,18,19,20,21,22,23,24,25	3,4,5,6,7,8,9,10,11,12
BSG0043	Atlas	Pleuronectes platessa	2,3,4,5,6,7,8,9,10,11,12	2,3,4,5,6,7,8,9
BSG0046	Precaudal vertebra	Platichthys flesus	4,5,6,7,8,9,10,11,12,13,14,15,16,17,18,19	3,4,5,6,7,8,9,10,11,12
BSG0048	First caudal vertebra	Platichthys flesus	4,5,6,7,8,9,10,11,12,13,14,15,16,17,18,19	3,4,5,6,7,8,9,10,11,12
BSG0049	First caudal vertebra	Platichthys flesus	4,5,6,7,8,9,10,11,12,13,14,15,16,17,18,19	3,4,5,6,8,9,10,11,12
BSG0050	Precaudal vertebra	Pleuronectes platessa	4,5,6,7,8,9,10,11,12,13,14,15,16,17,18,19	3,4,5,6,7,8,9,10,11,12
BSG0051	Precaudal vertebra	Pleuronectes platessa	4,5,6,7,8,9,10,11,12,13,14,15,16,17,18,19	3,4,5,6,7,8,9,10,11,12
BSG0052	Caudal vertebra	Platichthys flesus	4,5,6,7,8,9,10,11,12,13,14,15,16,17,18,19,20,21,22,23,24,25	3,4,5,6,7,8,9,10,11,12
BSG0053	Caudal vertebra	Platichthys flesus	4,5,6,7,8,9,10,11,12,13,14,15,16,17,19,20,21,22,23,24,25	3,4,5,6,7,8,9,10,11,12
BSG0054	Caudal vertebra	Pleuronectes platessa	4,5,6,7,8,9,10,11,12,13,14,15,16,17,18,19,20,21,22,23,24,25	3,4,5,6,7,8,9,10,11,12
BSG0055	Caudal vertebra	Platichthys flesus	4,5,6,7,8,9,10,11,12,13,14,15,16,19,20,21,22,23,24,25	3,4,5,6,7,8,9,10,11,12
BSG0056	Caudal vertebra	Pleuronectes platessa	4,5,6,7,8,9,10,11,12,13,14,15,16,17,18,19,20,21,22,23,24,25	3,4,5,6,7,8,9,10,11,12
BSG0057	Caudal vertebra	Pleuronectes platessa	4,5,6,7,8,9,10,11,12,13,14,15,16,18,20,21,22,23,24,25	6,7,8,9,10,11,12
BSG0058	Caudal vertebra	Platichthys flesus	4,5,6,7,8,9,10,11,12,13,14,15,16,17,18,19,20,21,22,23,24,25	3,4,5,6,7,8,9,10,11,12
BSG0059	Caudal vertebra	Pleuronectes platessa	4,5,6,7,8,9,10,11,12,13,14,15,16,17,18,19	3,4,5,6,7,8,9,10,11,12
BSG0060	Caudal vertebra	Platichthys flesus	4,5,6,7,8,9,10,11,12,13,14,15,16,17,18,19,20,21,22,23,24,25	3,4,5,6,7,8,9,10,11,12
BSG0061	Cervical vertebra	Pleuronectes platessa	2,3,4,5,6,7,8,9,10,11,12,13,14,15,16,22	2,3,4,5,6,7,8,9,10,11,12
BSG0062	Cervical vertebra	Platichthys flesus	1,2,3,4,5,6,7,8,9,10,11,12,13,14,15,16,17,18,19	3,4,5,6,7,8,9,10
BSG0063	Cervical vertebra	Platichthys flesus	4,5,6,7,8,9,10,13,14,15,17,18,19	3,4,5,6,7,8,9,10
BSG0064	Cervical vertebra	Platichthys flesus	4,5,6,7,8,9,10,11,12,13,14,15,16,17,18,19	3,5,6,7,8,9,10,11,12
BSG0065	Cervical vertebra	Platichthys flesus	4,5,6,7,8,9,10,11,12,13,14,15,16,17,19	6,7,8,9,10,11,12
BSG0066	Cervical vertebra	Platichthys flesus	4,5,6,7,8,9,10,11,12,13,14,15,16,17,18,19	3,5,6,7,8,9,10,11,12
BSG0067	Precaudal vertebra	Platichthys flesus	2,4,5,6,7,8,9,10,11,12,13,14,15,16,17,18,19	3,4,5,6,7,8,9,10,11,12
BSG0068	Precaudal vertebra	Platichthys flesus	4,5,6,7,8,9,10,11,12,13,14,15,16,17,18,19	3,4,5,6,7,8,9,10,11,12
BSG0069	Precaudal vertebra	Platichthys flesus	1,2,3,4,5,6,7,8,9,10,11,12,13,14,15,16,17,18,19	1,2,3,4,5,6,7,8,9,10,11,12
BSG0070	Precaudal vertebra	Pleuronectes platessa	2,4,5,6,7,8,9,10,11,12,13,14,15,16,17,18,19	3,4,5,6,7,8,9,10,11,12
BSG0071	Precaudal vertebra	Platichthys flesus	3,4,5,6,7,8,9,10,11,12,13,14,15,16,17,19	2,3,5,9,10,11,12
BSG0082	Atlas	Platichthys flesus	2,3,4,5,6,7,8,9,10,11,12	2,3,4,5,6,7,8,9
BSG0083	Precaudal vertebra	Platichthys flesus	4,5,6,7,8,9,10,11,12,13,14,15,16,18,19	3,5,6,7,8,9,10,11,12
BSG0084	Caudal vertebra	Platichthys flesus	4,5,6,7,8,9,10,11,12,13,14,15,16,18,19,20,21,22,23,24,25	3,4,5,9,10,11,12
BSG0085	Precaudal vertebra	Pleuronectes platessa	3,4,5,6,7,8,9,10,11,12,13,14,15,16,18,19	2,3,4,5,6,7,8,9,10,11,12
BSG0088	Atlas	Pleuronectes platessa	2,3,4,5,6,7,8,9,10,11,12	2,3,4,5,6,7,8,9
BSG0089	First caudal vertebra	Platichthys flesus	4,5,6,7,8,9,10,11,12,13,14,15,16,17,18,19	3,4,5,6,7,8,9,10,11,12
BSG0090	Caudal vertebra	Pleuronectes platessa	4,5,6,7,8,9,10,11,12,13,14,15,16,17,18,19,20,21,22,23,24,25	3,4,5,6,7,8,9,10,11,12
BSG0109	First caudal vertebra	Platichthys flesus	4,5,6,7,8,9,10,11,12,13,14,15,16,18,19	3,4,6,7,8,9,10,11,12
BSG0116	First caudal vertebra	Pleuronectes platessa	4,5,6,7,8,9,10,11,12,13,15,16,22	9,10,11,12
COP0101	Caudal vertebra	Pleuronectes platessa	4,5,6,7,8,9,10,11,12,13,14,15,16,17,18,19,20,21,22,23,24,25	3,4,5,6,7,8,9,10,11,12
COP0109	Precaudal vertebra	Pleuronectes platessa	4,5,6,7,8,11,12,13,14,15,16,17,18,19	3,4,6,7,8,9,10,12
COP0113	Precaudal vertebra	Pleuronectes platessa	2,3,4,5,6,7,8,9,10,11,12,13,14,15,16,19	9,10,11,12
COP0114	Caudal vertebra	Pleuronectes platessa	4,5,6,7,8,9,10,11,12,13,14,15,16,17,18,19,20,21,22,23,24,25	3,5,6,8,9,10,11,12
COP0139	Caudal vertebra	Pleuronectes platessa	1,2,3,4,5,7,8,9,10,11,12,13,14,15,16,17,18,19	9,10,11,12
COP0142	Caudal vertebra	Pleuronectes platessa	4,5,6,7,8,9,10,11,12,13,14,15,16,17,18,19,20,21,22,23,24,25	3,5,6,7,8,9,10,11,12
COP0148	Cervical vertebra	Pleuronectes platessa	1,2,3,4,5,7,8,9,10,11,12,13,14,15,16,17,18,19	1,2,3,4,5,9,10,11,12
COP0161	Caudal vertebra	Platichthys flesus	4,5,6,7,8,9,10,11,12,13,14,15,16,18,19,20,21,22,23,24,25	3,4,5,6,7,8,9,10,11,12
COP0166	Caudal vertebra	Pleuronectes platessa	4,5,6,7,8,9,10,11,12,13,14,15,16,17,18,19,20,21,22	3,4,5,6,7,8,9,10,11,12
COP0169	Cervical vertebra	Platichthys flesus	4,5,6,7,8,9,10,11,12,13,14,15,16,17,18,19	3,4,5,6,7,8,9,10,11,12
COP0170	Caudal vertebra	Pleuronectes platessa	4,5,6,7,8,9,10,11,12,13,14,15,16,17,19,20,21,22	3,8,9,10,11,12
COP0171	Caudal vertebra	Pleuronectes platessa	4,5,6,7,8,9,10,11,12,13,14,15,16,17,18,19,20,21,22,23,24,25	3,4,5,6,7,8,9,10,11,12
COP0174	Caudal vertebra	Pleuronectes platessa	4,5,6,7,8,9,10,11,12,13,14,15,16,17,18,19,20,21,22,23,24,25	3,4,5,6,7,8,9,10,11,12
COP0175	Caudal vertebra	Platichthys flesus	4,5,7,8,9,10,11,12,14,15,16,17,19,20,21,22,23,24,25	3,4,5,6,7,8,9,10,11,12
COP0176	Caudal vertebra	Platichthys flesus	4,5,6,7,8,9,10,11,12,13,14,15,16,17,18,19	3,4,5,6,7,8,9,10,11,12
COP0177	Caudal vertebra	Platichthys flesus	4,5,6,7,8,9,10,11,12,13,14,15,16,17,18,19,20,21,22,23,24,25	3,4,5,6,7,8,9,10,11,12
COP0178	Precaudal vertebra	Limanda limanda	3,4,5,6,7,8,9,10,11,12,13,14,15,16,17,18,19	2,3,6,7,8,9,10,11,12
COP0179	Caudal vertebra	Pleuronectes platessa	4,5,6,7,8,9,10,11,12,13,14,15,16,18,20,21,22,23,24,25	3,7,8,9,10,11,12
COP0182	Caudal vertebra	Pleuronectes platessa	4,5,6,7,8,9,10,11,12,13,14,15,16,20	3,4,5,8,9,10,11,12
COP0183	Caudal vertebra	Limanda limanda	4,5,6,7,8,9,10,11,12,13,14,15,16,17,18,19,20,21,22,23,24,25	6,7,8,9,10,11,12
COP0184	Caudal vertebra	Platichthys flesus	4,5,6,7,8,9,10,11,12,13,14,15,16,17,18,19,20,21,22,23,24,25	3,4,5,6,7,8,9,10,11,12
COP0185	Cervical vertebra	Platichthys flesus	2,3,4,5,6,7,8,9,10,11,12,13,14,15,16,17,18,19	2,3,4,5,6,7,8,9,10,11,12
COP0187	Precaudal vertebra	Platichthys flesus	4,5,6,7,8,9,10,11,12,13,14,15,16,17,18,19	3,4,5,6,7,8,9,10,11,12
COP0188	Caudal vertebra	Pleuronectes platessa	4,5,6,7,8,9,10,11,12,13,14,15,16,17,18,19,20,21,22,23,24,25	3,4,5,6,7,8,9,10,11,12
COP0189	Precaudal vertebra	Pleuronectes platessa	2,3,4,5,6,7,8,9,10,11,12,13,14,15,16,18,19	3,4,5,7,8,9,10,11,12
COP0190	Caudal vertebra	Platichthys flesus	4,5,6,7,8,9,10,11,12,13,14,15,16,17,18,19,20,21,22,23,24,25	3,4,5,6,7,8,9,10,11,12
COP0202	First caudal vertebra	Platichthys flesus	4,5,6,7,8,9,10,11,12,13,14,15,16,19	3,4,5,9,10,11,12
COP0205	Precaudal vertebra	Pleuronectes platessa	2,3,4,5,6,7,8,9,10,11,12,13,14,15,16,17,18,19	6,8,9,10,11,12
COP0208	Caudal vertebra	Pleuronectes platessa	4,5,6,7,8,9,10,11,12,13,14,15,16,17,18,19,20,21,22,23,24,25	3,4,5,6,7,8,9,10,11,12
COP0216	Caudal vertebra	Limanda limanda	4,5,6,7,8,9,10,11,12,13,14,15,16,17,18,19	3,4,5,6,7,8,9,10,11,12
COP0217	Precaudal vertebra	Pleuronectes platessa	4,5,6,7,8,9,10,11,12,13,14,15,16,17,18,19	1,2,3,4,5,6,7,8,9,10,11,12
COP0218	Caudal vertebra	Pleuronectes platessa	4,5,6,7,8,9,10,11,12,13,14,15,16,17,18,19,20,21,23,24,25	3,4,5,6,7,8,9,10,11,12
COP0221	Precaudal vertebra	Platichthys flesus	3,4,5,6,7,8,9,10,11,12,13,14,15,16,17,19	3,4,5,6,8,9,10,11,12
COP0222	Precaudal vertebra	Pleuronectes platessa	4,5,6,7,8,9,10,11,12,13,14,15,16,22	3,9,10,11,12
COP0223	Caudal vertebra	Platichthys flesus	4,5,6,7,8,9,10,11,12,13,14,15,16,17,18,19,20,21,22,23,24,25	3,4,5,6,8,9,10,11,12
COP0237	Caudal vertebra	Platichthys flesus	4,5,6,7,8,9,10,11,12,13,14,15,16,17,18,19,20,21,22,23,24,25	3,4,5,6,7,8,9,10,11,12
COP0270	Cervical vertebra	Platichthys flesus	2,3,4,5,6,7,8,9,10,11,12,13,14,15,16,18,19	2,3,4,5,9,10,11,12
COP0279	Caudal vertebra	Platichthys flesus	4,5,6,7,8,9,10,11,12,13,14,15,16,18,19,20,21,22,23,24,25	3,4,5,6,7,8,9,10,11,12
COP0282	First caudal vertebra	Platichthys flesus	4,5,6,7,8,9,10,11,12,13,14,15,16,17,18,19	3,4,5,6,7,8,9,10,11,12
COP0310	Caudal vertebra	Pleuronectes platessa	4,5,7,8,9,10,11,12,13,14,15,16,18,19,20,21,23,24,25	8,9,10,11,12
COP0320	Caudal vertebra	Pleuronectes platessa	4,5,6,7,8,9,10,11,12,13,14,15,16,17,20,21,22,23,24,25	3,4,6,7,8,9,10,11,12
COP0330	Caudal vertebra	Pleuronectes platessa	1,4,5,6,7,8,9,10,11,12,13,14,15,16,17,18,19,20,21,22,23,24,25	1,2,3,4,5,6,7,8,9,10,11,12
COP0332	Caudal vertebra	Pleuronectes platessa	4,5,6,7,8,9,10,11,12,13,14,15,16,20,21,23,24,25	3,7,8,9,10,11,12
COP0339	Caudal vertebra	Pleuronectes platessa	4,5,6,8,9,10,11,12,14,15,16,19,23,24	3,4,9,10,11,12

## Sheet: S10 - Frequency of landmarks ar
	Atlas		Cervical		Precaudal		Caudal
LM nr	anterior	sinistral	anterior	sinistral	anterior	sinistral	anterior	sinistral
1	0	0	27.27	9.09	3.57	7.14	3.45	1.72
2	100	100	NA	36.36	28.57	35.71	1.72	1.72
3	100	100	NA	90.91	53.57	85.71	1.72	91.38
4	100	100	100	72.73	100	71.43	100	82.76
5	100	100	100	90.91	100	78.57	100	82.76
6	100	100	90.91	81.82	96.43	78.57	96.55	82.76
7	100	100	100	81.82	96.43	71.43	100	75.86
8	100	100	100	81.82	100	85.71	100	91.38
9	87.5	100	NA	100	92.86	100	100	100
10	100		NA	100	92.86	100	100	100
11	100		NA	NA	100	96.43	100	98.28
12	100		NA	NA	100	100	100	100
13	0		100		100		96.55
14			100		100		98.28
15			100		100		98.28
16			90.91		100		98.28
17			81.82		75		72.41
18			81.82		85.71		82.76
19			90.91		96.43		87.93
20			0		0		72.41
21			0		0		70.69
22			0		0		63.79
23			0		0		65.52
24			0		0		65.52
25			0		0		63.79

[truncated: 1 more sheets: S11 - Unusable landmarks]
