# Supplementary material for: Geometric morphometric analysis of Pleuronectiformes vertebrae: A new tool to identify archaeological fish remains?
Source: J Anat. 2023 Jul 26;243(6):982–96. doi: 10.1111/joa.13934 (PMC10641040; doi:10.1111/joa.13934)
Supplement: Supplementary file 3 — Rscript ‐ GMM Pleuronectiformes ID. [file JOA-243-982-s002.R]

################################################
#Modern dataset (description and classification)
################################################

# Packages needed
library(geomorph)
library(Morpho)
library(caret)
library(MASS)
library(Arothron)
library(stringr)
library(e1071)
library(geometry)

# Data formatting: All TPS files need to follow this built-up of the name of the file; if not certain parts of the code should be changed to match the names of the files
# "xxxx_yyyy_V_FA_gen_spec.TPS" with x=unique file number; y=sample number; FA=family code; gen= genus code; spec=species code

# LM numbers: 
# Anterior all  
# LM in TPS:  1 2 3 4 5 6 7 8 9 10 11 12 13 14 15 16 17 18 19 20 21 22 23 24 25 26 27 28 29
# LM in text: 1 2 3 4 5 6 7 8 9 10 11 12 13 14 15 16 17       18       19 20 21 22 23 24 25
# Anterior atlas
# LM in TPS:  1 2 3 4 5 6 7 8 9 10 11 12 13 14 15 16 17 
# LM in text: 1 2 3 4 5 6 7 8 9 10 11 12             13       
# Sinistral all
# LM in TPS:  1 2 3 4 5 6 7 8 9 10 11 12 13 
# LM in text: 1 2 3 4 5 6 7 8    9 10 11 12  
# Sinistral atlas
# LM in TPS:  1 2 3 4 5 6 7 8 9 10 11 12 13 14 
# LM in text: 1       2 3 4 5 6  7  8  9  

# Coding: 
# Vertebra type  
# N cervical; P precaudal, C caudal
# Family
# PL Pleuronectidae; SC Scophthalmidae; SO Soleidae
# Genus
# ple Pleuronectes; pla Platichthys; gly Glyptocephalus; hip Hippoglossus; hpe Hippoglossoides; mic Microstomus; lim Limanda; 
# sco Scophthalmus; zeu Zeugopterus; lep Lepidorhombus; 
# sol Solea; buglossidium; dic Dicologlossa; 
# cit Citharus; arn Arnoglossus
# Species 
# plta platessa; fles flesus; cyno cynoglossus; hipp hippoglossus; plte platessoides; kitt kitt; lima limanda 
# maxi maximus; rhom rhombus; regi regius; punc punctatus; bosc boscii; whif whiffiagonis 
# sole solea; lasc lascaris; lute luteum; hexo hexophthalma 
# ling linguatula; late laterna


#######################

# Setting: These are to be changed

vertebra<-"normal"            # Choose vertebra type: normal or atlas
vertebra_subset<-"C"          # Choose vertebra subset: N cervical, P precaudal, C caudal
ID_level<-"family"            # Choose identification level: family, Pleuronectidae, Scophthalmidae, Soleidae, plaiceflounder

#######################


# Set selection   
if(vertebra=="normal"){
  landmark_ant_nr<-29
  landmark_sin_nr<-13
  anterior_ref_file<-"Reference_anterior"
  sinistral_ref_file<-"Reference_sinistral"
} else if(vertebra=="atlas"){
  anterior_ref_file<-"Reference_anterior_atlas"
  sinistral_ref_file<-"Reference_sinistral_atlas"
  landmark_ant_nr<-17
  landmark_sin_nr<-14
}
length_ref_folder<-length(list.files(anterior_ref_file))
anterior_ref_file_cut<-print(paste0(anterior_ref_file,"/"))
sinistral_ref_file_cut<-print(paste0(sinistral_ref_file,"/"))

# Create empty arrays for archaelogical and reference sample
Sin_view_R<-array(NA,dim=c(landmark_sin_nr,2,length_ref_folder))
Ant_view_R<-array(NA,dim=c(landmark_ant_nr,2,length_ref_folder))
dimnames(Ant_view_R)[[3]]<-list.files(anterior_ref_file_cut)
dimnames(Sin_view_R)[[3]]<-list.files(sinistral_ref_file_cut)

# Fill the arrays
for(i in 1:length_ref_folder){
  path_ant_R<-paste(anterior_ref_file_cut,list.files(anterior_ref_file)[i],sep="")  
  Ant_view_R[,,i]<-readallTPS(path_ant_R)$LM[[1]] 
  
  path_sin_R<-paste(sinistral_ref_file_cut,list.files(sinistral_ref_file)[i],sep="")  
  Sin_view_R[,,i]<-readallTPS(path_sin_R)$LM[[1]] 
}

# Rearrange both arrays for reference and archaeological set so they match per sample
sel_ref_match<-match(substr(dimnames(Sin_view_R)[[3]],6,9),substr(dimnames(Ant_view_R)[[3]],6,9))
Ant_view_R<-Ant_view_R[,,sel_ref_match]

# Creating subsets
if(ID_level=="family"){
  subset_taxon<-which(substr(dimnames(Sin_view_R)[[3]],13,14)=="PL"|substr(dimnames(Sin_view_R)[[3]],13,14)=="SC"|substr(dimnames(Sin_view_R)[[3]],13,14)=="SO"|substr(dimnames(Sin_view_R)[[3]],13,14)=="CI"|substr(dimnames(Sin_view_R)[[3]],13,14)=="BO")
  Sin_view_temp<-Sin_view_R[,,subset_taxon]
  subset_taxon<-which(substr(dimnames(Ant_view_R)[[3]],13,14)=="PL"|substr(dimnames(Ant_view_R)[[3]],13,14)=="SC"|substr(dimnames(Ant_view_R)[[3]],13,14)=="SO"|substr(dimnames(Ant_view_R)[[3]],13,14)=="CI"|substr(dimnames(Ant_view_R)[[3]],13,14)=="BO") 
  Ant_view_temp<-Ant_view_R[,,subset_taxon]
} else if(ID_level=="Pleuronectidae"){
  subset_taxon<-which(substr(dimnames(Sin_view_R)[[3]],13,14)=="PL") 
  Sin_view_temp<-Sin_view_R[,,subset_taxon]
  subset_taxon<-which(substr(dimnames(Ant_view_R)[[3]],13,14)=="PL") 
  Ant_view_temp<-Ant_view_R[,,subset_taxon]
} else if(ID_level=="Scophthalmidae"){
  subset_taxon<-which(substr(dimnames(Sin_view_R)[[3]],13,14)=="SC") 
  Sin_view_temp<-Sin_view_R[,,subset_taxon]
  subset_taxon<-which(substr(dimnames(Ant_view_R)[[3]],13,14)=="SC") 
  Ant_view_temp<-Ant_view_R[,,subset_taxon]
} else if(ID_level=="Soleidae"){
  subset_taxon<-which(substr(dimnames(Sin_view_R)[[3]],13,14)=="SO") 
  Sin_view_temp<-Sin_view_R[,,subset_taxon]
  subset_taxon<-which(substr(dimnames(Ant_view_R)[[3]],13,14)=="SO") 
  Ant_view_temp<-Ant_view_R[,,subset_taxon]
} else if(ID_level=="plaiceflounder"){
  subset_taxon<-which(substr(dimnames(Sin_view_R)[[3]],20,23)=="plta"|substr(dimnames(Sin_view_R)[[3]],20,23)=="fles")
  Sin_view_temp<-Sin_view_R[,,subset_taxon]
  subset_taxon<-which(substr(dimnames(Ant_view_R)[[3]],20,23)=="plta"|substr(dimnames(Ant_view_R)[[3]],20,23)=="fles")
  Ant_view_temp<-Ant_view_R[,,subset_taxon]
}

if(vertebra=="normal"){
  if(vertebra_subset=="N"){
    subset_vertebrae<-which(substr(dimnames(Sin_view_temp)[[3]],11,11)=="N") 
    Sin_view_temp_temp<-Sin_view_temp[,,subset_vertebrae]
    subset_vertebrae<-which(substr(dimnames(Ant_view_temp)[[3]],11,11)=="N") 
    Ant_view_temp_temp<-Ant_view_temp[,,subset_vertebrae]
    
    sel_ml_Ant<-c(1,2,3,9,10,11,12,18,19,21,22,24:29)
    sel_ml_Sin<-c(1,2,9,12,13)    
    Ant_view<-Ant_view_temp_temp[-sel_ml_Ant,,] 
    if(length(which(Ant_view==-1))>0){
      Ant_view[which(Ant_view==-1)]<-NA
      Ant_view_est<-estimate.missing(Ant_view)
    } else if(length(which(Ant_view==-1))==0){
      Ant_view_est<-(Ant_view)
    }
    Sin_view<-Sin_view_temp_temp[-sel_ml_Sin,,]
    if(length(which(Sin_view==-1,arr.ind = TRUE))>0){
      Sin_view[which(Sin_view==-1,arr.ind = TRUE)]<-NA
      Sin_view_est<-estimate.missing(Sin_view)
    } else if(length(which(Sin_view==-1,arr.ind = TRUE))==0){
      Sin_view_est<-(Sin_view)
    }
    
  } else if(vertebra_subset=="P"){
    subset_vertebrae<-which(substr(dimnames(Sin_view_temp)[[3]],11,11)=="P") 
    Sin_view_temp_temp<-Sin_view_temp[,,subset_vertebrae]
    subset_vertebrae<-which(substr(dimnames(Ant_view_temp)[[3]],11,11)=="P") 
    Ant_view_temp_temp<-Ant_view_temp[,,subset_vertebrae]
    
    sel_ml_Ant<-c(1,2,3,18,19,21,22,24:29)
    sel_ml_Sin<-c(1,2,9)    
    Ant_view<-Ant_view_temp_temp[-sel_ml_Ant,,] 
    if(length(which(Ant_view==-1,arr.ind = TRUE))>0){
      Ant_view[which(Ant_view==-1,arr.ind = TRUE)]<-NA
      Ant_view_est<-estimate.missing(Ant_view)
    } else if(length(which(Ant_view==-1,arr.ind = TRUE))==0){
      Ant_view_est<-(Ant_view)
    }
    Sin_view<-Sin_view_temp_temp[-sel_ml_Sin,,]
    if(length(which(Sin_view==-1,arr.ind = TRUE))>0){
      Sin_view[which(Sin_view==-1,arr.ind = TRUE)]<-NA
      Sin_view_est<-estimate.missing(Sin_view)
    } else if(length(which(Sin_view==-1,arr.ind = TRUE))==0){
      Sin_view_est<-(Sin_view)
    }
    
  } else if(vertebra_subset=="C"){
    subset_vertebrae<-which(substr(dimnames(Sin_view_temp)[[3]],11,11)=="C") 
    Sin_view_temp_temp<-Sin_view_temp[,,subset_vertebrae]
    subset_vertebrae<-which(substr(dimnames(Ant_view_temp)[[3]],11,11)=="C") 
    Ant_view_temp_temp<-Ant_view_temp[,,subset_vertebrae]
    
    sel_ml_Ant<-c(1,2,3,18,19,21,22,24:29)
    sel_ml_Sin<-c(1,2,9)    
    Ant_view<-Ant_view_temp_temp[-sel_ml_Ant,,] 
    if(length(which(Ant_view==-1,arr.ind = TRUE))>0){
      Ant_view[which(Ant_view==-1,arr.ind = TRUE)]<-NA
      Ant_view_est<-estimate.missing(Ant_view)
    } else if(length(which(Ant_view==-1,arr.ind = TRUE))==0){
      Ant_view_est<-(Ant_view)
    }
    Sin_view<-Sin_view_temp_temp[-sel_ml_Sin,,]
    if(length(which(Sin_view==-1,arr.ind = TRUE))>0){
      Sin_view[which(Sin_view==-1,arr.ind = TRUE)]<-NA
      Sin_view_est<-estimate.missing(Sin_view)
    } else if(length(which(Sin_view==-1,arr.ind = TRUE))==0){
      Sin_view_est<-(Sin_view)
    }
    
  }
} else if(vertebra=="atlas"){
  subset_vertebrae<-which(substr(dimnames(Sin_view_temp)[[3]],11,11)=="A") 
  Sin_view_temp_temp<-Sin_view_temp[,,subset_vertebrae]
  subset_vertebrae<-which(substr(dimnames(Ant_view_temp)[[3]],11,11)=="A") 
  Ant_view_temp_temp<-Ant_view_temp[,,subset_vertebrae]
  
  sel_ml_Ant<-c(1,13,14,15,16)
  sel_ml_Sin<-c(1,2,3,4,13,14)    
  
  Ant_view<-Ant_view_temp_temp[-sel_ml_Ant,,] 
  if(length(which(Ant_view==-1,arr.ind = TRUE))>0){
    Ant_view[which(Ant_view==-1,arr.ind = TRUE)]<-NA
    Ant_view_est<-estimate.missing(Ant_view)
  } else if(length(which(Ant_view==-1,arr.ind = TRUE))==0){
    Ant_view_est<-(Ant_view)
  }
  Sin_view<-Sin_view_temp_temp[-sel_ml_Sin,,]
  if(length(which(Sin_view==-1,arr.ind = TRUE))>0){
    Sin_view[which(Sin_view==-1,arr.ind = TRUE)]<-NA
    Sin_view_est<-estimate.missing(Sin_view)
  } else if(length(which(Sin_view==-1,arr.ind = TRUE))==0){
    Sin_view_est<-(Sin_view)
  }
  
}

# Outlier removal
out_Ant<-procSym(Ant_view_est)
out_Sin<-procSym(Sin_view_est)

dists_ant<-apply(out_Ant$rotated,3,function(x) kendalldist(out_Ant$mshape,x)) 
qq_ant <- quantile(dists_ant, seq(0, 1, length.out = 4), names = FALSE)
r_ant<-qq_ant[3]+((qq_ant[3]-qq_ant[1])*1.5)
dists_sin<-apply(out_Sin$rotated,3,function(x)kendalldist(out_Sin$mshape,x)) 
qq_sin <- quantile(dists_sin, seq(0, 1, length.out = 4), names = FALSE)
r_sin<-qq_sin[3]+((qq_sin[3]-qq_sin[1])*1.5)

outliers<-unique(c(which(dists_ant>r_ant),which(dists_sin>r_sin)))

if(length(outliers)>0){
  Antview_outlier<-Ant_view_est[,,-outliers]
  Sinview_outlier<-Sin_view_est[,,-outliers]
} else if(length(outliers)==0){
  Antview_outlier<-Ant_view_est
  Sinview_outlier<-Sin_view_est
}

######################################################
### Description of variation – Principal Component Analysis
######################################################

# Colouring and shapes
fam<-substr(dimnames(Antview_outlier)[[3]],13,14)
gen<-as.factor(substr(dimnames(Antview_outlier)[[3]],16,18))
spe<-as.factor(substr(dimnames(Antview_outlier)[[3]],20,23))
vert<-as.factor(substr(dimnames(Antview_outlier)[[3]],11,11))

if(ID_level=="family"){
  col<-as.factor(fam)
  levels(col)<-c("#E6AB02","#E7298A","#1B9E77","#7570B3","#D95F02")
  shape<-as.factor(fam)
  levels(shape)<-c("B","C","P","T","S")
} else if(ID_level=="Pleuronectidae"){
  col<-as.factor(spe)
  levels(col)<-c("#E6AB02","#E7298A","#1B9E77","#7570B3","#D95F02","#A6761D","black")
  shape<-as.factor(spe)
  levels(shape)<-c("C","F","H","K","L","P","O")
} else if(ID_level=="Scophthalmidae"){
  col<-as.factor(spe)
  levels(col)<-c("#E6AB02","#E7298A","#1B9E77","#7570B3","#D95F02")
  shape<-as.factor(spe)
  levels(shape)<-c("B","M","Z","R","W")
} else if(ID_level=="Soleidae"){
  col<-as.factor(spe)
  levels(col)<-c("#E6AB02","#E7298A","#1B9E77","#7570B3")
  shape<-as.factor(spe)
  levels(shape)<-c("D","P","B","S")
} else if(ID_level=="plaiceflounder"){
  col<-as.factor(spe)
  levels(col)<-c("#E6AB02","#E7298A")
  shape<-as.factor(spe)
  levels(shape)<-c("F","P")
}

# Combine arrays of different views into list with both arrays 
listviews<-list("sinistral"=array2list(Antview_outlier),"anterior"=array2list(Sinview_outlier))

pca_comb<-twodviews(listviews, scale = TRUE, vector = c(1:2))
pca_ant<-procSym(Antview_outlier)
pca_sin<-procSym(Sinview_outlier)

# Make final plot using combined view, with convex hulls and legend
par(mfrow=c(2,3))

if(ID_level=="family"){
  plot(pca_comb$PCscores,asp=1,col=as.vector(col),pch=as.vector(shape),cex=2,cex.lab=2,cex.axis=1.5)
  conv1<-chull(pca_comb$PCscores[fam=="BO",c(1,2)])
  conv2<-chull(pca_comb$PCscores[fam=="CI",c(1,2)])
  conv3<-chull(pca_comb$PCscores[fam=="PL",c(1,2)])
  conv4<-chull(pca_comb$PCscores[fam=="SC",c(1,2)])
  conv5<-chull(pca_comb$PCscores[fam=="SO",c(1,2)])
  points(pca_comb$PCscores[fam=="BO",c(1,2)][c(conv1,conv1[1]),],lwd=2,type="l")
  points(pca_comb$PCscores[fam=="CI",c(1,2)][c(conv2,conv2[1]),],lwd=2,type="l")
  points(pca_comb$PCscores[fam=="PL",c(1,2)][c(conv3,conv3[1]),],lwd=2,type="l")
  points(pca_comb$PCscores[fam=="SC",c(1,2)][c(conv4,conv4[1]),],lwd=2,type="l")
  points(pca_comb$PCscores[fam=="SO",c(1,2)][c(conv5,conv5[1]),],lwd=2,type="l")
  #legend("bottomleft",cex=1.3,legend=c("Pleuronectidae","Scophthalmidae","Bothidae","Soleidae","Citharidae"),fill=unique(as.vector(colfam))) #position of label can switch to top/bottom+left/right
  
  plot(pca_ant$PCscores,asp=1,col=as.vector(col),pch=as.vector(shape),cex=2,cex.lab=2,cex.axis=1.5)
  conv1<-chull(pca_ant$PCscores[fam=="BO",c(1,2)])
  conv2<-chull(pca_ant$PCscores[fam=="CI",c(1,2)])
  conv3<-chull(pca_ant$PCscores[fam=="PL",c(1,2)])
  conv4<-chull(pca_ant$PCscores[fam=="SC",c(1,2)])
  conv5<-chull(pca_ant$PCscores[fam=="SO",c(1,2)])
  points(pca_ant$PCscores[fam=="BO",c(1,2)][c(conv1,conv1[1]),],lwd=2,type="l")
  points(pca_ant$PCscores[fam=="CI",c(1,2)][c(conv2,conv2[1]),],lwd=2,type="l")
  points(pca_ant$PCscores[fam=="PL",c(1,2)][c(conv3,conv3[1]),],lwd=2,type="l")
  points(pca_ant$PCscores[fam=="SC",c(1,2)][c(conv4,conv4[1]),],lwd=2,type="l")
  points(pca_ant$PCscores[fam=="SO",c(1,2)][c(conv5,conv5[1]),],lwd=2,type="l")
  #legend("bottomleft",cex=1.3,legend=c("Pleuronectidae","Scophthalmidae","Bothidae","Soleidae","Citharidae"),fill=unique(as.vector(colfam))) #position of label can switch to top/bottom+left/right
  
  plot(pca_sin$PCscores,asp=1,col=as.vector(col),pch=as.vector(shape),cex=2,cex.lab=2,cex.axis=1.5)
  conv1<-chull(pca_sin$PCscores[fam=="BO",c(1,2)])
  conv2<-chull(pca_sin$PCscores[fam=="CI",c(1,2)])
  conv3<-chull(pca_sin$PCscores[fam=="PL",c(1,2)])
  conv4<-chull(pca_sin$PCscores[fam=="SC",c(1,2)])
  conv5<-chull(pca_sin$PCscores[fam=="SO",c(1,2)])
  points(pca_sin$PCscores[fam=="BO",c(1,2)][c(conv1,conv1[1]),],lwd=2,type="l")
  points(pca_sin$PCscores[fam=="CI",c(1,2)][c(conv2,conv2[1]),],lwd=2,type="l")
  points(pca_sin$PCscores[fam=="PL",c(1,2)][c(conv3,conv3[1]),],lwd=2,type="l")
  points(pca_sin$PCscores[fam=="SC",c(1,2)][c(conv4,conv4[1]),],lwd=2,type="l")
  points(pca_sin$PCscores[fam=="SO",c(1,2)][c(conv5,conv5[1]),],lwd=2,type="l")
  #legend("bottomleft",cex=1.3,legend=c("Pleuronectidae","Scophthalmidae","Bothidae","Soleidae","Citharidae"),fill=unique(as.vector(colfam))) #position of label can switch to top/bottom+left/right
  
  plot(pca_comb$PCscores[,2:3],asp=1,col=as.vector(col),pch=as.vector(shape),cex=2,cex.lab=2,cex.axis=1.5)
  conv1<-chull(pca_comb$PCscores[fam=="BO",c(2,3)])
  conv2<-chull(pca_comb$PCscores[fam=="CI",c(2,3)])
  conv3<-chull(pca_comb$PCscores[fam=="PL",c(2,3)])
  conv4<-chull(pca_comb$PCscores[fam=="SC",c(2,3)])
  conv5<-chull(pca_comb$PCscores[fam=="SO",c(2,3)])
  points(pca_comb$PCscores[fam=="BO",c(2,3)][c(conv1,conv1[1]),],lwd=2,type="l")
  points(pca_comb$PCscores[fam=="CI",c(2,3)][c(conv2,conv2[1]),],lwd=2,type="l")
  points(pca_comb$PCscores[fam=="PL",c(2,3)][c(conv3,conv3[1]),],lwd=2,type="l")
  points(pca_comb$PCscores[fam=="SC",c(2,3)][c(conv4,conv4[1]),],lwd=2,type="l")
  points(pca_comb$PCscores[fam=="SO",c(2,3)][c(conv5,conv5[1]),],lwd=2,type="l")
  #legend("bottomleft",cex=1.3,legend=c("Pleuronectidae","Scophthalmidae","Bothidae","Soleidae","Citharidae"),fill=unique(as.vector(colfam))) #position of label can switch to top/bottom+left/right
  
  plot(pca_ant$PCscores[,2:3],asp=1,col=as.vector(col),pch=as.vector(shape),cex=2,cex.lab=2,cex.axis=1.5)
  conv1<-chull(pca_ant$PCscores[fam=="BO",c(2,3)])
  conv2<-chull(pca_ant$PCscores[fam=="CI",c(2,3)])
  conv3<-chull(pca_ant$PCscores[fam=="PL",c(2,3)])
  conv4<-chull(pca_ant$PCscores[fam=="SC",c(2,3)])
  conv5<-chull(pca_ant$PCscores[fam=="SO",c(2,3)])
  points(pca_ant$PCscores[fam=="BO",c(2,3)][c(conv1,conv1[1]),],lwd=2,type="l")
  points(pca_ant$PCscores[fam=="CI",c(2,3)][c(conv2,conv2[1]),],lwd=2,type="l")
  points(pca_ant$PCscores[fam=="PL",c(2,3)][c(conv3,conv3[1]),],lwd=2,type="l")
  points(pca_ant$PCscores[fam=="SC",c(2,3)][c(conv4,conv4[1]),],lwd=2,type="l")
  points(pca_ant$PCscores[fam=="SO",c(2,3)][c(conv5,conv5[1]),],lwd=2,type="l")
  #legend("bottomleft",cex=1.3,legend=c("Pleuronectidae","Scophthalmidae","Bothidae","Soleidae","Citharidae"),fill=unique(as.vector(colfam))) #position of label can switch to top/bottom+left/right
  
  plot(pca_sin$PCscores[,2:3],asp=1,col=as.vector(col),pch=as.vector(shape),cex=2,cex.lab=2,cex.axis=1.5)
  conv1<-chull(pca_sin$PCscores[fam=="BO",c(2,3)])
  conv2<-chull(pca_sin$PCscores[fam=="CI",c(2,3)])
  conv3<-chull(pca_sin$PCscores[fam=="PL",c(2,3)])
  conv4<-chull(pca_sin$PCscores[fam=="SC",c(2,3)])
  conv5<-chull(pca_sin$PCscores[fam=="SO",c(2,3)])
  points(pca_sin$PCscores[fam=="BO",c(2,3)][c(conv1,conv1[1]),],lwd=2,type="l")
  points(pca_sin$PCscores[fam=="CI",c(2,3)][c(conv2,conv2[1]),],lwd=2,type="l")
  points(pca_sin$PCscores[fam=="PL",c(2,3)][c(conv3,conv3[1]),],lwd=2,type="l")
  points(pca_sin$PCscores[fam=="SC",c(2,3)][c(conv4,conv4[1]),],lwd=2,type="l")
  points(pca_sin$PCscores[fam=="SO",c(2,3)][c(conv5,conv5[1]),],lwd=2,type="l")
  #legend("bottomleft",cex=1.3,legend=c("Pleuronectidae","Scophthalmidae","Bothidae","Soleidae","Citharidae"),fill=unique(as.vector(colfam))) #position of label can switch to top/bottom+left/right
} else if(ID_level=="Pleuronectidae"){
  plot(pca_comb$PCscores,asp=1,col=as.vector(col),pch=as.vector(shape),cex=2,cex.lab=2,cex.axis=1.5, xlim=c(-2.8,1.2))
  conv1<-chull(pca_comb$PCscores[spe=="cyno",c(1,2)])
  conv2<-chull(pca_comb$PCscores[spe=="fles",c(1,2)])
  conv3<-chull(pca_comb$PCscores[spe=="hipp",c(1,2)])
  conv4<-chull(pca_comb$PCscores[spe=="kitt",c(1,2)])
  conv5<-chull(pca_comb$PCscores[spe=="lima",c(1,2)])
  conv6<-chull(pca_comb$PCscores[spe=="plta",c(1,2)])
  conv7<-chull(pca_comb$PCscores[spe=="plte",c(1,2)])
  points(pca_comb$PCscores[spe=="cyno",c(1,2)][c(conv1,conv1[1]),],lwd=2,type="l")
  points(pca_comb$PCscores[spe=="fles",c(1,2)][c(conv2,conv2[1]),],lwd=2,type="l")
  points(pca_comb$PCscores[spe=="hipp",c(1,2)][c(conv3,conv3[1]),],lwd=2,type="l")
  points(pca_comb$PCscores[spe=="kitt",c(1,2)][c(conv4,conv4[1]),],lwd=2,type="l")
  points(pca_comb$PCscores[spe=="lima",c(1,2)][c(conv5,conv5[1]),],lwd=2,type="l")
  points(pca_comb$PCscores[spe=="plta",c(1,2)][c(conv6,conv6[1]),],lwd=2,type="l")
  points(pca_comb$PCscores[spe=="plte",c(1,2)][c(conv7,conv7[1]),],lwd=2,type="l")
  #legend("bottomleft",cex=1.3,legend=c("G. cynoglossus","P. flesus","H. hippoglossus","M. kitt","L. limanda","P. platessa","H. hippoglossoides"),fill=unique(as.vector(levels(col)))) #position of label can switch to top/bottom+left/right
  
  plot(pca_ant$PCscores,asp=1,col=as.vector(col),pch=as.vector(shape),cex=2,cex.lab=2,cex.axis=1.5,xlim=c(-0.35,0.11))
  conv1<-chull(pca_ant$PCscores[spe=="cyno",c(1,2)])
  conv2<-chull(pca_ant$PCscores[spe=="fles",c(1,2)])
  conv3<-chull(pca_ant$PCscores[spe=="hipp",c(1,2)])
  conv4<-chull(pca_ant$PCscores[spe=="kitt",c(1,2)])
  conv5<-chull(pca_ant$PCscores[spe=="lima",c(1,2)])
  conv6<-chull(pca_ant$PCscores[spe=="plta",c(1,2)])
  conv7<-chull(pca_ant$PCscores[spe=="plte",c(1,2)])
  points(pca_ant$PCscores[spe=="cyno",c(1,2)][c(conv1,conv1[1]),],lwd=2,type="l")
  points(pca_ant$PCscores[spe=="fles",c(1,2)][c(conv2,conv2[1]),],lwd=2,type="l")
  points(pca_ant$PCscores[spe=="hipp",c(1,2)][c(conv3,conv3[1]),],lwd=2,type="l")
  points(pca_ant$PCscores[spe=="kitt",c(1,2)][c(conv4,conv4[1]),],lwd=2,type="l")
  points(pca_ant$PCscores[spe=="lima",c(1,2)][c(conv5,conv5[1]),],lwd=2,type="l")
  points(pca_ant$PCscores[spe=="plta",c(1,2)][c(conv6,conv6[1]),],lwd=2,type="l")
  points(pca_ant$PCscores[spe=="plte",c(1,2)][c(conv7,conv7[1]),],lwd=2,type="l")
  #legend("bottomleft",cex=1.3,legend=c("G. cynoglossus","P. flesus","H. hippoglossus","M. kitt","L. limanda","P. platessa","H. hippoglossoides"),fill=unique(as.vector(levels(col)))) #position of label can switch to top/bottom+left/right
  
  plot(pca_sin$PCscores,asp=1,col=as.vector(col),pch=as.vector(shape),cex=2,cex.lab=2,cex.axis=1.5, xlim=c(-0.45,0.2))
  conv1<-chull(pca_sin$PCscores[spe=="cyno",c(1,2)])
  conv2<-chull(pca_sin$PCscores[spe=="fles",c(1,2)])
  conv3<-chull(pca_sin$PCscores[spe=="hipp",c(1,2)])
  conv4<-chull(pca_sin$PCscores[spe=="kitt",c(1,2)])
  conv5<-chull(pca_sin$PCscores[spe=="lima",c(1,2)])
  conv6<-chull(pca_sin$PCscores[spe=="plta",c(1,2)])
  conv7<-chull(pca_sin$PCscores[spe=="plte",c(1,2)])
  points(pca_sin$PCscores[spe=="cyno",c(1,2)][c(conv1,conv1[1]),],lwd=2,type="l")
  points(pca_sin$PCscores[spe=="fles",c(1,2)][c(conv2,conv2[1]),],lwd=2,type="l")
  points(pca_sin$PCscores[spe=="hipp",c(1,2)][c(conv3,conv3[1]),],lwd=2,type="l")
  points(pca_sin$PCscores[spe=="kitt",c(1,2)][c(conv4,conv4[1]),],lwd=2,type="l")
  points(pca_sin$PCscores[spe=="lima",c(1,2)][c(conv5,conv5[1]),],lwd=2,type="l")
  points(pca_sin$PCscores[spe=="plta",c(1,2)][c(conv6,conv6[1]),],lwd=2,type="l")
  points(pca_sin$PCscores[spe=="plte",c(1,2)][c(conv7,conv7[1]),],lwd=2,type="l")
  #legend("bottomleft",cex=1.3,legend=c("G. cynoglossus","P. flesus","H. hippoglossus","M. kitt","L. limanda","P. platessa","H. hippoglossoides"),fill=unique(as.vector(levels(col)))) #position of label can switch to top/bottom+left/right
  
  plot(pca_comb$PCscores[,2:3],asp=1,col=as.vector(col),pch=as.vector(shape),cex=2,cex.lab=2,cex.axis=1.5, xlim=c(-2.8,1.2))
  conv1<-chull(pca_comb$PCscores[spe=="cyno",c(2,3)])
  conv2<-chull(pca_comb$PCscores[spe=="fles",c(2,3)])
  conv3<-chull(pca_comb$PCscores[spe=="hipp",c(2,3)])
  conv4<-chull(pca_comb$PCscores[spe=="kitt",c(2,3)])
  conv5<-chull(pca_comb$PCscores[spe=="lima",c(2,3)])
  conv6<-chull(pca_comb$PCscores[spe=="plta",c(2,3)])
  conv7<-chull(pca_comb$PCscores[spe=="plte",c(2,3)])
  points(pca_comb$PCscores[spe=="cyno",c(2,3)][c(conv1,conv1[1]),],lwd=2,type="l")
  points(pca_comb$PCscores[spe=="fles",c(2,3)][c(conv2,conv2[1]),],lwd=2,type="l")
  points(pca_comb$PCscores[spe=="hipp",c(2,3)][c(conv3,conv3[1]),],lwd=2,type="l")
  points(pca_comb$PCscores[spe=="kitt",c(2,3)][c(conv4,conv4[1]),],lwd=2,type="l")
  points(pca_comb$PCscores[spe=="lima",c(2,3)][c(conv5,conv5[1]),],lwd=2,type="l")
  points(pca_comb$PCscores[spe=="plta",c(2,3)][c(conv6,conv6[1]),],lwd=2,type="l")
  points(pca_comb$PCscores[spe=="plte",c(2,3)][c(conv7,conv7[1]),],lwd=2,type="l")
  #legend("bottomleft",cex=1.3,legend=c("G. cynoglossus","P. flesus","H. hippoglossus","M. kitt","L. limanda","P. platessa","H. hippoglossoides"),fill=unique(as.vector(levels(col)))) #position of label can switch to top/bottom+left/right
  
  plot(pca_ant$PCscores[,2:3],asp=1,col=as.vector(col),pch=as.vector(shape),cex=2,cex.lab=2,cex.axis=1.5,xlim=c(-0.35,0.11))
  conv1<-chull(pca_ant$PCscores[spe=="cyno",c(2,3)])
  conv2<-chull(pca_ant$PCscores[spe=="fles",c(2,3)])
  conv3<-chull(pca_ant$PCscores[spe=="hipp",c(2,3)])
  conv4<-chull(pca_ant$PCscores[spe=="kitt",c(2,3)])
  conv5<-chull(pca_ant$PCscores[spe=="lima",c(2,3)])
  conv6<-chull(pca_ant$PCscores[spe=="plta",c(2,3)])
  conv7<-chull(pca_ant$PCscores[spe=="plte",c(2,3)])
  points(pca_ant$PCscores[spe=="cyno",c(2,3)][c(conv1,conv1[1]),],lwd=2,type="l")
  points(pca_ant$PCscores[spe=="fles",c(2,3)][c(conv2,conv2[1]),],lwd=2,type="l")
  points(pca_ant$PCscores[spe=="hipp",c(2,3)][c(conv3,conv3[1]),],lwd=2,type="l")
  points(pca_ant$PCscores[spe=="kitt",c(2,3)][c(conv4,conv4[1]),],lwd=2,type="l")
  points(pca_ant$PCscores[spe=="lima",c(2,3)][c(conv5,conv5[1]),],lwd=2,type="l")
  points(pca_ant$PCscores[spe=="plta",c(2,3)][c(conv6,conv6[1]),],lwd=2,type="l")
  points(pca_ant$PCscores[spe=="plte",c(2,3)][c(conv7,conv7[1]),],lwd=2,type="l")
  #legend("bottomleft",cex=1.3,legend=c("G. cynoglossus","P. flesus","H. hippoglossus","M. kitt","L. limanda","P. platessa","H. hippoglossoides"),fill=unique(as.vector(levels(col)))) #position of label can switch to top/bottom+left/right
  
  plot(pca_sin$PCscores[,2:3],asp=1,col=as.vector(col),pch=as.vector(shape),cex=2,cex.lab=2,cex.axis=1.5, xlim=c(-0.45,0.2))
  conv1<-chull(pca_sin$PCscores[spe=="cyno",c(2,3)])
  conv2<-chull(pca_sin$PCscores[spe=="fles",c(2,3)])
  conv3<-chull(pca_sin$PCscores[spe=="hipp",c(2,3)])
  conv4<-chull(pca_sin$PCscores[spe=="kitt",c(2,3)])
  conv5<-chull(pca_sin$PCscores[spe=="lima",c(2,3)])
  conv6<-chull(pca_sin$PCscores[spe=="plta",c(2,3)])
  conv7<-chull(pca_sin$PCscores[spe=="plte",c(2,3)])
  points(pca_sin$PCscores[spe=="cyno",c(2,3)][c(conv1,conv1[1]),],lwd=2,type="l")
  points(pca_sin$PCscores[spe=="fles",c(2,3)][c(conv2,conv2[1]),],lwd=2,type="l")
  points(pca_sin$PCscores[spe=="hipp",c(2,3)][c(conv3,conv3[1]),],lwd=2,type="l")
  points(pca_sin$PCscores[spe=="kitt",c(2,3)][c(conv4,conv4[1]),],lwd=2,type="l")
  points(pca_sin$PCscores[spe=="lima",c(2,3)][c(conv5,conv5[1]),],lwd=2,type="l")
  points(pca_sin$PCscores[spe=="plta",c(2,3)][c(conv6,conv6[1]),],lwd=2,type="l")
  points(pca_sin$PCscores[spe=="plte",c(2,3)][c(conv7,conv7[1]),],lwd=2,type="l")
  #legend("bottomleft",cex=1.3,legend=c("G. cynoglossus","P. flesus","H. hippoglossus","M. kitt","L. limanda","P. platessa","H. hippoglossoides"),fill=unique(as.vector(levels(col)))) #position of label can switch to top/bottom+left/right
} else if(ID_level=="Scophthalmidae"){
  plot(pca_comb$PCscores,asp=1,col=as.vector(col),pch=as.vector(shape),cex=2,cex.lab=2,cex.axis=1.5, xlim=c(-2,1.2))
  conv1<-chull(pca_comb$PCscores[spe=="bosc",c(1,2)])
  conv2<-chull(pca_comb$PCscores[spe=="maxi",c(1,2)])
  conv3<-chull(pca_comb$PCscores[spe=="regi",c(1,2)])
  conv4<-chull(pca_comb$PCscores[spe=="rhom",c(1,2)])
  conv5<-chull(pca_comb$PCscores[spe=="whif",c(1,2)])
  conv6<-chull(pca_comb$PCscores[spe=="punc",c(1,2)])
  points(pca_comb$PCscores[spe=="bosc",c(1,2)][c(conv1,conv1[1]),],lwd=2,type="l")
  points(pca_comb$PCscores[spe=="maxi",c(1,2)][c(conv2,conv2[1]),],lwd=2,type="l")
  points(pca_comb$PCscores[spe=="regi",c(1,2)][c(conv3,conv3[1]),],lwd=2,type="l")
  points(pca_comb$PCscores[spe=="rhom",c(1,2)][c(conv4,conv4[1]),],lwd=2,type="l")
  points(pca_comb$PCscores[spe=="whif",c(1,2)][c(conv5,conv5[1]),],lwd=2,type="l")
  points(pca_comb$PCscores[spe=="punc",c(1,2)][c(conv6,conv6[1]),],lwd=2,type="l")
  #legend("bottomleft",cex=1.3,legend=c("L. boscii","S. maximus","Z. punctatus","Z. regius","S. rhombus","L. whiffiagonis"),fill=unique(as.vector(levels(col)))) #position of label can switch to top/bottom+left/right
  
  plot(pca_ant$PCscores,asp=1,col=as.vector(col),pch=as.vector(shape),cex=2,cex.lab=2,cex.axis=1.5, xlim=c(-0.29,0.12))
  conv1<-chull(pca_ant$PCscores[spe=="bosc",c(1,2)])
  conv2<-chull(pca_ant$PCscores[spe=="maxi",c(1,2)])
  conv3<-chull(pca_ant$PCscores[spe=="regi",c(1,2)])
  conv4<-chull(pca_ant$PCscores[spe=="rhom",c(1,2)])
  conv5<-chull(pca_ant$PCscores[spe=="whif",c(1,2)])
  conv6<-chull(pca_ant$PCscores[spe=="punc",c(1,2)])
  points(pca_ant$PCscores[spe=="bosc",c(1,2)][c(conv1,conv1[1]),],lwd=2,type="l")
  points(pca_ant$PCscores[spe=="maxi",c(1,2)][c(conv2,conv2[1]),],lwd=2,type="l")
  points(pca_ant$PCscores[spe=="regi",c(1,2)][c(conv3,conv3[1]),],lwd=2,type="l")
  points(pca_ant$PCscores[spe=="rhom",c(1,2)][c(conv4,conv4[1]),],lwd=2,type="l")
  points(pca_ant$PCscores[spe=="whif",c(1,2)][c(conv5,conv5[1]),],lwd=2,type="l")
  points(pca_ant$PCscores[spe=="punc",c(1,2)][c(conv6,conv6[1]),],lwd=2,type="l")
  #legend("bottomleft",cex=1.3,legend=c("L. boscii","S. maximus","Z. punctatus","Z. regius","S. rhombus","L. whiffiagonis"),fill=unique(as.vector(levels(col)))) #position of label can switch to top/bottom+left/right
  
  plot(pca_sin$PCscores,asp=1,col=as.vector(col),pch=as.vector(shape),cex=2,cex.lab=2,cex.axis=1.5, xlim=c(-0.41,0.28))
  conv1<-chull(pca_sin$PCscores[spe=="bosc",c(1,2)])
  conv2<-chull(pca_sin$PCscores[spe=="maxi",c(1,2)])
  conv3<-chull(pca_sin$PCscores[spe=="regi",c(1,2)])
  conv4<-chull(pca_sin$PCscores[spe=="rhom",c(1,2)])
  conv5<-chull(pca_sin$PCscores[spe=="whif",c(1,2)])
  conv6<-chull(pca_sin$PCscores[spe=="punc",c(1,2)])
  points(pca_sin$PCscores[spe=="bosc",c(1,2)][c(conv1,conv1[1]),],lwd=2,type="l")
  points(pca_sin$PCscores[spe=="maxi",c(1,2)][c(conv2,conv2[1]),],lwd=2,type="l")
  points(pca_sin$PCscores[spe=="regi",c(1,2)][c(conv3,conv3[1]),],lwd=2,type="l")
  points(pca_sin$PCscores[spe=="rhom",c(1,2)][c(conv4,conv4[1]),],lwd=2,type="l")
  points(pca_sin$PCscores[spe=="whif",c(1,2)][c(conv5,conv5[1]),],lwd=2,type="l")
  points(pca_sin$PCscores[spe=="punc",c(1,2)][c(conv6,conv6[1]),],lwd=2,type="l")
  #legend("bottomleft",cex=1.3,legend=c("L. boscii","S. maximus","Z. punctatus","Z. regius","S. rhombus","L. whiffiagonis"),fill=unique(as.vector(levels(col)))) #position of label can switch to top/bottom+left/right
  
  plot(pca_comb$PCscores[,2:3],asp=1,col=as.vector(col),pch=as.vector(shape),cex=2,cex.lab=2,cex.axis=1.5, xlim=c(-2,1.2))
  conv1<-chull(pca_comb$PCscores[spe=="bosc",c(2,3)])
  conv2<-chull(pca_comb$PCscores[spe=="maxi",c(2,3)])
  conv3<-chull(pca_comb$PCscores[spe=="regi",c(2,3)])
  conv4<-chull(pca_comb$PCscores[spe=="rhom",c(2,3)])
  conv5<-chull(pca_comb$PCscores[spe=="whif",c(2,3)])
  conv6<-chull(pca_comb$PCscores[spe=="punc",c(2,3)])
  points(pca_comb$PCscores[spe=="bosc",c(2,3)][c(conv1,conv1[1]),],lwd=2,type="l")
  points(pca_comb$PCscores[spe=="maxi",c(2,3)][c(conv2,conv2[1]),],lwd=2,type="l")
  points(pca_comb$PCscores[spe=="regi",c(2,3)][c(conv3,conv3[1]),],lwd=2,type="l")
  points(pca_comb$PCscores[spe=="rhom",c(2,3)][c(conv4,conv4[1]),],lwd=2,type="l")
  points(pca_comb$PCscores[spe=="whif",c(2,3)][c(conv5,conv5[1]),],lwd=2,type="l")
  points(pca_comb$PCscores[spe=="punc",c(2,3)][c(conv6,conv6[1]),],lwd=2,type="l")
  #legend("bottomleft",cex=1.3,legend=c("L. boscii","S. maximus","Z. punctatus","Z. regius","S. rhombus","L. whiffiagonis"),fill=unique(as.vector(levels(col)))) #position of label can switch to top/bottom+left/right
  
  plot(pca_ant$PCscores[,2:3],asp=1,col=as.vector(col),pch=as.vector(shape),cex=2,cex.lab=2,cex.axis=1.5, xlim=c(-0.29,0.12))
  conv1<-chull(pca_ant$PCscores[spe=="bosc",c(2,3)])
  conv2<-chull(pca_ant$PCscores[spe=="maxi",c(2,3)])
  conv3<-chull(pca_ant$PCscores[spe=="regi",c(2,3)])
  conv4<-chull(pca_ant$PCscores[spe=="rhom",c(2,3)])
  conv5<-chull(pca_ant$PCscores[spe=="whif",c(2,3)])
  conv6<-chull(pca_ant$PCscores[spe=="punc",c(2,3)])
  points(pca_ant$PCscores[spe=="bosc",c(2,3)][c(conv1,conv1[1]),],lwd=2,type="l")
  points(pca_ant$PCscores[spe=="maxi",c(2,3)][c(conv2,conv2[1]),],lwd=2,type="l")
  points(pca_ant$PCscores[spe=="regi",c(2,3)][c(conv3,conv3[1]),],lwd=2,type="l")
  points(pca_ant$PCscores[spe=="rhom",c(2,3)][c(conv4,conv4[1]),],lwd=2,type="l")
  points(pca_ant$PCscores[spe=="whif",c(2,3)][c(conv5,conv5[1]),],lwd=2,type="l")
  points(pca_ant$PCscores[spe=="punc",c(2,3)][c(conv6,conv6[1]),],lwd=2,type="l")
  #legend("bottomleft",cex=1.3,legend=c("L. boscii","S. maximus","Z. punctatus","Z. regius","S. rhombus","L. whiffiagonis"),fill=unique(as.vector(levels(col)))) #position of label can switch to top/bottom+left/right
  
  plot(pca_sin$PCscores[,2:3],asp=1,col=as.vector(col),pch=as.vector(shape),cex=2,cex.lab=2,cex.axis=1.5, xlim=c(-0.41,0.28))
  conv1<-chull(pca_sin$PCscores[spe=="bosc",c(2,3)])
  conv2<-chull(pca_sin$PCscores[spe=="maxi",c(2,3)])
  conv3<-chull(pca_sin$PCscores[spe=="regi",c(2,3)])
  conv4<-chull(pca_sin$PCscores[spe=="rhom",c(2,3)])
  conv5<-chull(pca_sin$PCscores[spe=="whif",c(2,3)])
  conv6<-chull(pca_sin$PCscores[spe=="punc",c(2,3)])
  points(pca_sin$PCscores[spe=="bosc",c(2,3)][c(conv1,conv1[1]),],lwd=2,type="l")
  points(pca_sin$PCscores[spe=="maxi",c(2,3)][c(conv2,conv2[1]),],lwd=2,type="l")
  points(pca_sin$PCscores[spe=="regi",c(2,3)][c(conv3,conv3[1]),],lwd=2,type="l")
  points(pca_sin$PCscores[spe=="rhom",c(2,3)][c(conv4,conv4[1]),],lwd=2,type="l")
  points(pca_sin$PCscores[spe=="whif",c(2,3)][c(conv5,conv5[1]),],lwd=2,type="l")
  points(pca_sin$PCscores[spe=="punc",c(2,3)][c(conv6,conv6[1]),],lwd=2,type="l")
  #legend("bottomleft",cex=1.3,legend=c("L. boscii","S. maximus","Z. punctatus","Z. regius","S. rhombus","L. whiffiagonis"),fill=unique(as.vector(levels(col)))) #position of label can switch to top/bottom+left/right
} else if(ID_level=="Soleidae"){
  plot(pca_comb$PCscores,asp=1,col=as.vector(col),pch=as.vector(shape),cex=2,cex.lab=2,cex.axis=1.5, xlim=c(-1.5,1))
  conv1<-chull(pca_comb$PCscores[spe=="hexo",c(1,2)])
  conv2<-chull(pca_comb$PCscores[spe=="lasc",c(1,2)])
  conv3<-chull(pca_comb$PCscores[spe=="lute",c(1,2)])
  conv4<-chull(pca_comb$PCscores[spe=="sole",c(1,2)])
  points(pca_comb$PCscores[spe=="hexo",c(1,2)][c(conv1,conv1[1]),],lwd=2,type="l")
  points(pca_comb$PCscores[spe=="lasc",c(1,2)][c(conv2,conv2[1]),],lwd=2,type="l")
  points(pca_comb$PCscores[spe=="lute",c(1,2)][c(conv3,conv3[1]),],lwd=2,type="l")
  points(pca_comb$PCscores[spe=="sole",c(1,2)][c(conv4,conv4[1]),],lwd=2,type="l")
  #legend("bottomleft",cex=1.3,legend=c("D. hexophthalma","P. lascaris","B. luteum","S. solea"),fill=unique(as.vector(levels(col)))) #position of label can switch to top/bottom+left/right
  
  plot(pca_ant$PCscores,asp=1,col=as.vector(col),pch=as.vector(shape),cex=2,cex.lab=2,cex.axis=1.5, xlim=c(-0.25,0.18))
  conv1<-chull(pca_ant$PCscores[spe=="hexo",c(1,2)])
  conv2<-chull(pca_ant$PCscores[spe=="lasc",c(1,2)])
  conv3<-chull(pca_ant$PCscores[spe=="lute",c(1,2)])
  conv4<-chull(pca_ant$PCscores[spe=="sole",c(1,2)])
  points(pca_ant$PCscores[spe=="hexo",c(1,2)][c(conv1,conv1[1]),],lwd=2,type="l")
  points(pca_ant$PCscores[spe=="lasc",c(1,2)][c(conv2,conv2[1]),],lwd=2,type="l")
  points(pca_ant$PCscores[spe=="lute",c(1,2)][c(conv3,conv3[1]),],lwd=2,type="l")
  points(pca_ant$PCscores[spe=="sole",c(1,2)][c(conv4,conv4[1]),],lwd=2,type="l")
  #legend("bottomleft",cex=1.3,legend=c("D. hexophthalma","P. lascaris","B. luteum","S. solea"),fill=unique(as.vector(levels(col)))) #position of label can switch to top/bottom+left/right
  
  plot(pca_sin$PCscores,asp=1,col=as.vector(col),pch=as.vector(shape),cex=2,cex.lab=2,cex.axis=1.5,xlim=c(-0.25,0.18))
  conv1<-chull(pca_sin$PCscores[spe=="hexo",c(1,2)])
  conv2<-chull(pca_sin$PCscores[spe=="lasc",c(1,2)])
  conv3<-chull(pca_sin$PCscores[spe=="lute",c(1,2)])
  conv4<-chull(pca_sin$PCscores[spe=="sole",c(1,2)])
  points(pca_sin$PCscores[spe=="hexo",c(1,2)][c(conv1,conv1[1]),],lwd=2,type="l")
  points(pca_sin$PCscores[spe=="lasc",c(1,2)][c(conv2,conv2[1]),],lwd=2,type="l")
  points(pca_sin$PCscores[spe=="lute",c(1,2)][c(conv3,conv3[1]),],lwd=2,type="l")
  points(pca_sin$PCscores[spe=="sole",c(1,2)][c(conv4,conv4[1]),],lwd=2,type="l")
  #legend("bottomleft",cex=1.3,legend=c("D. hexophthalma","P. lascaris","B. luteum","S. solea"),fill=unique(as.vector(levels(col)))) #position of label can switch to top/bottom+left/right
  
  plot(pca_comb$PCscores[,2:3],asp=1,col=as.vector(col),pch=as.vector(shape),cex=2,cex.lab=2,cex.axis=1.5, xlim=c(-1.5,1))
  conv1<-chull(pca_comb$PCscores[spe=="hexo",c(2,3)])
  conv2<-chull(pca_comb$PCscores[spe=="lasc",c(2,3)])
  conv3<-chull(pca_comb$PCscores[spe=="lute",c(2,3)])
  conv4<-chull(pca_comb$PCscores[spe=="sole",c(2,3)])
  points(pca_comb$PCscores[spe=="hexo",c(2,3)][c(conv1,conv1[1]),],lwd=2,type="l")
  points(pca_comb$PCscores[spe=="lasc",c(2,3)][c(conv2,conv2[1]),],lwd=2,type="l")
  points(pca_comb$PCscores[spe=="lute",c(2,3)][c(conv3,conv3[1]),],lwd=2,type="l")
  points(pca_comb$PCscores[spe=="sole",c(2,3)][c(conv4,conv4[1]),],lwd=2,type="l")
  #legend("bottomleft",cex=1.3,legend=c("D. hexophthalma","P. lascaris","B. luteum","S. solea"),fill=unique(as.vector(levels(col)))) #position of label can switch to top/bottom+left/right
  
  plot(pca_ant$PCscores[,2:3],asp=1,col=as.vector(col),pch=as.vector(shape),cex=2,cex.lab=2,cex.axis=1.5, xlim=c(-0.25,0.18))
  conv1<-chull(pca_ant$PCscores[spe=="hexo",c(2,3)])
  conv2<-chull(pca_ant$PCscores[spe=="lasc",c(2,3)])
  conv3<-chull(pca_ant$PCscores[spe=="lute",c(2,3)])
  conv4<-chull(pca_ant$PCscores[spe=="sole",c(2,3)])
  points(pca_ant$PCscores[spe=="hexo",c(2,3)][c(conv1,conv1[1]),],lwd=2,type="l")
  points(pca_ant$PCscores[spe=="lasc",c(2,3)][c(conv2,conv2[1]),],lwd=2,type="l")
  points(pca_ant$PCscores[spe=="lute",c(2,3)][c(conv3,conv3[1]),],lwd=2,type="l")
  points(pca_ant$PCscores[spe=="sole",c(2,3)][c(conv4,conv4[1]),],lwd=2,type="l")
  #legend("bottomleft",cex=1.3,legend=c("D. hexophthalma","P. lascaris","B. luteum","S. solea"),fill=unique(as.vector(levels(col)))) #position of label can switch to top/bottom+left/right
  
  plot(pca_sin$PCscores[,2:3],asp=1,col=as.vector(col),pch=as.vector(shape),cex=2,cex.lab=2,cex.axis=1.5,xlim=c(-0.25,0.18))
  conv1<-chull(pca_sin$PCscores[spe=="hexo",c(2,3)])
  conv2<-chull(pca_sin$PCscores[spe=="lasc",c(2,3)])
  conv3<-chull(pca_sin$PCscores[spe=="lute",c(2,3)])
  conv4<-chull(pca_sin$PCscores[spe=="sole",c(2,3)])
  points(pca_sin$PCscores[spe=="hexo",c(2,3)][c(conv1,conv1[1]),],lwd=2,type="l")
  points(pca_sin$PCscores[spe=="lasc",c(2,3)][c(conv2,conv2[1]),],lwd=2,type="l")
  points(pca_sin$PCscores[spe=="lute",c(2,3)][c(conv3,conv3[1]),],lwd=2,type="l")
  points(pca_sin$PCscores[spe=="sole",c(2,3)][c(conv4,conv4[1]),],lwd=2,type="l")
  #legend("bottomleft",cex=1.3,legend=c("D. hexophthalma","P. lascaris","B. luteum","S. solea"),fill=unique(as.vector(levels(col)))) #position of label can switch to top/bottom+left/right
} else if(ID_level=="plaiceflounder"){
  plot(pca_comb$PCscores,asp=1,col=as.vector(col),pch=as.vector(shape),cex=2,cex.lab=2,cex.axis=1.5,xlim=c(-1.3,1))
  conv1<-chull(pca_comb$PCscores[spe=="fles",c(1,2)])
  conv2<-chull(pca_comb$PCscores[spe=="plta",c(1,2)])
  points(pca_comb$PCscores[spe=="fles",c(1,2)][c(conv1,conv1[1]),],lwd=2,type="l")
  points(pca_comb$PCscores[spe=="plta",c(1,2)][c(conv2,conv2[1]),],lwd=2,type="l")
  #legend("bottomleft",cex=1.3,legend=c("P. flesus","P. platessa"),fill=unique(as.vector(levels(col)))) #position of label can switch to top/bottom+left/right
  
  plot(pca_ant$PCscores,asp=1,col=as.vector(col),pch=as.vector(shape),cex=2,cex.lab=2,cex.axis=1.5,xlim=c(-0.2,0.15))
  conv1<-chull(pca_ant$PCscores[spe=="fles",c(1,2)])
  conv2<-chull(pca_ant$PCscores[spe=="plta",c(1,2)])
  points(pca_ant$PCscores[spe=="fles",c(1,2)][c(conv1,conv1[1]),],lwd=2,type="l")
  points(pca_ant$PCscores[spe=="plta",c(1,2)][c(conv2,conv2[1]),],lwd=2,type="l")
  #legend("bottomleft",cex=1.3,legend=c("P. flesus","P. platessa"),fill=unique(as.vector(levels(col)))) #position of label can switch to top/bottom+left/right
  
  plot(pca_sin$PCscores,asp=1,col=as.vector(col),pch=as.vector(shape),cex=2,cex.lab=2,cex.axis=1.5,xlim=c(-0.18,0.12))
  conv1<-chull(pca_sin$PCscores[spe=="fles",c(1,2)])
  conv2<-chull(pca_sin$PCscores[spe=="plta",c(1,2)])
  points(pca_sin$PCscores[spe=="fles",c(1,2)][c(conv1,conv1[1]),],lwd=2,type="l")
  points(pca_sin$PCscores[spe=="plta",c(1,2)][c(conv2,conv2[1]),],lwd=2,type="l")
  #legend("bottomleft",cex=1.3,legend=c("P. flesus","P. platessa"),fill=unique(as.vector(levels(col)))) #position of label can switch to top/bottom+left/right
  
  plot(pca_comb$PCscores[,2:3],asp=1,col=as.vector(col),pch=as.vector(shape),cex=2,cex.lab=2,cex.axis=1.5,xlim=c(-1.3,1))
  conv1<-chull(pca_comb$PCscores[spe=="fles",c(2,3)])
  conv2<-chull(pca_comb$PCscores[spe=="plta",c(2,3)])
  points(pca_comb$PCscores[spe=="fles",c(2,3)][c(conv1,conv1[1]),],lwd=2,type="l")
  points(pca_comb$PCscores[spe=="plta",c(2,3)][c(conv2,conv2[1]),],lwd=2,type="l")
  #legend("bottomleft",cex=1.3,legend=c("P. flesus","P. platessa"),fill=unique(as.vector(levels(col)))) #position of label can switch to top/bottom+left/right
  
  plot(pca_ant$PCscores[,2:3],asp=1,col=as.vector(col),pch=as.vector(shape),cex=2,cex.lab=2,cex.axis=1.5,xlim=c(-0.2,0.15))
  conv1<-chull(pca_ant$PCscores[spe=="fles",c(2,3)])
  conv2<-chull(pca_ant$PCscores[spe=="plta",c(2,3)])
  points(pca_ant$PCscores[spe=="fles",c(2,3)][c(conv1,conv1[1]),],lwd=2,type="l")
  points(pca_ant$PCscores[spe=="plta",c(2,3)][c(conv2,conv2[1]),],lwd=2,type="l")
  #legend("bottomleft",cex=1.3,legend=c("P. flesus","P. platessa"),fill=unique(as.vector(levels(col)))) #position of label can switch to top/bottom+left/right
  
  plot(pca_sin$PCscores[,2:3],asp=1,col=as.vector(col),pch=as.vector(shape),cex=2,cex.lab=2,cex.axis=1.5,xlim=c(-0.18,0.12))
  conv1<-chull(pca_sin$PCscores[spe=="fles",c(2,3)])
  conv2<-chull(pca_sin$PCscores[spe=="plta",c(2,3)])
  points(pca_sin$PCscores[spe=="fles",c(2,3)][c(conv1,conv1[1]),],lwd=2,type="l")
  points(pca_sin$PCscores[spe=="plta",c(2,3)][c(conv2,conv2[1]),],lwd=2,type="l")
  #legend("bottomleft",cex=1.3,legend=c("P. flesus","P. platessa"),fill=unique(as.vector(levels(col)))) #position of label can switch to top/bottom+left/right
}

#Describe variation caused by each axis
pca_comb$Variance 
pca_ant$Variance 
pca_sin$Variance 

# Wireframes deformation grids
SVc_PC1min_A<-twodvarshape(pca_comb,min(pca_comb$PCscores[,1]),1,1)
SVc_PC1max_A<-twodvarshape(pca_comb,max(pca_comb$PCscores[,1]),1,1)
SVc_PC2min_A<-twodvarshape(pca_comb,min(pca_comb$PCscores[,2]),2,1)
SVc_PC2max_A<-twodvarshape(pca_comb,max(pca_comb$PCscores[,2]),2,1)
SVc_PC1min_S<-twodvarshape(pca_comb,min(pca_comb$PCscores[,1]),1,2)
SVc_PC1max_S<-twodvarshape(pca_comb,max(pca_comb$PCscores[,1]),1,2)
SVc_PC2min_S<-twodvarshape(pca_comb,min(pca_comb$PCscores[,2]),2,2)
SVc_PC2max_S<-twodvarshape(pca_comb,max(pca_comb$PCscores[,2]),2,2)

if(vertebra_subset=="A"){
  wireframe_ant = list(c(1,2),c(1,3),c(1,4),c(1,5),c(2,4),c(2,5),c(3,4),c(3,5),c(6,7),c(8,9),c(4,10),c(5,11),c(6,10),c(9,11),c(2,12),c(7,2),c(8,2))
  wireframe_sin = list(c(1,2),c(1,3),c(2,4),c(3,4),c(7,8),c(5,6),c(2,6),c(1,5),c(1,7))
} else if(vertebra_subset=="N"){
  wireframe_ant = list(c(1,2),c(1,3),c(1,4),c(1,5),c(2,4),c(2,5),c(3,4),c(3,5),c(6,7),c(6,11),c(7,11),c(8,9),c(8,12),c(9,12),c(11,10),c(12,10),c(2,7),c(4,6),c(8,2),c(9,5),c(2,10))
  wireframe_sin = list(c(1,2),c(1,3),c(2,3),c(4,5),c(4,6),c(5,6),c(6,7),c(7,8),c(1,6),c(3,4))
} else if(vertebra_subset=="P"){
  wireframe_ant = list(c(1,2),c(1,3),c(1,4),c(1,5),c(2,4),c(2,5),c(3,4),c(3,5),c(6,7),c(8,9),c(4,6),c(3,7),c(3,8),c(5,9),c(10,11),c(10,15),c(11,15),c(12,16),c(13,16),c(12,13),c(2,14),c(10,4),c(11,2),c(12,2),c(5,13))
  wireframe_sin = list(c(1,2),c(2,3),c(4,5),c(5,6),c(7,8),c(6,7),c(8,10),c(9,10),c(1,9),c(6,10),c(3,4))
} else if(vertebra_subset=="C"){
  wireframe_ant = list(c(1,2),c(1,3),c(1,4),c(1,5),c(2,4),c(2,5),c(3,4),c(3,5),c(6,7),c(8,9),c(4,6),c(3,7),c(3,8),c(5,9),c(10,11),c(10,15),c(11,15),c(12,16),c(13,16),c(12,13),c(2,14),c(10,4),c(11,2),c(12,2),c(5,13))
  wireframe_sin = list(c(1,2),c(2,3),c(4,5),c(5,6),c(7,8),c(6,7),c(8,10),c(9,10),c(1,9),c(6,10),c(3,4))
}

par(mfrow=c(2,2))
deformGrid2d(SVc_PC1min_A,SVc_PC1max_A,lines = TRUE,wireframe = wireframe_ant,lwd=3,col1="#1B9E77",col2="#D95F02")
deformGrid2d(SVc_PC2min_A,SVc_PC2max_A,lines = TRUE,wireframe = wireframe_ant,lwd=3,col1="#1B9E77",col2="#D95F02")
deformGrid2d(SVc_PC1min_S,SVc_PC1max_S,lines = TRUE,wireframe = wireframe_sin,lwd=3,col1="#1B9E77",col2="#D95F02")
deformGrid2d(SVc_PC2min_S,SVc_PC2max_S,lines = TRUE,wireframe = wireframe_sin,lwd=3,col1="#1B9E77",col2="#D95F02")

######################################################
### Classification test - Linear Discriminant Analysis
######################################################

# Function LDA
LDA_perm<-function(array1,array2=NULL,group,trainperc=0.7,varperc=99,perm=100){
  
  Accs<-NULL
  for(j in 1:perm){
    print(j)
    train_perc<-trainperc
    training_ids_pos<-NULL
    for(i in 1:nlevels(group)){
      sel_i<-which(as.vector(group)==levels(group)[[i]])  
      sel_id<-sample(sel_i,(length(sel_i)*train_perc))  
      training_ids_pos<-c(training_ids_pos,sel_id)  
    }
    '%!in%' <- function(x,y)!('%in%'(x,y))
    training_ids_pos<-sort(training_ids_pos)
    testing_ids_pos<-which(c(1:length(as.vector(group)))%!in%training_ids_pos)
    
    
    trainset<-array1[,,training_ids_pos]
    testset<-array1[,,testing_ids_pos]
    testgro<-as.vector(group[training_ids_pos])
    
    if(!is.null(array2)){
      trainset2<-array2[,,training_ids_pos]
      testset2<-array2[,,testing_ids_pos]
    }
    
    if(is.null(array2)){
      PCA<-procSym(trainset)
      matref<-vecx(PCA$rotated)
      PCAref<-prcomp(matref,scale=FALSE,center = TRUE)
      PCscores<-PCAref$x
      colnames(PCscores)<-paste("PC",1:dim(PCscores)[2],sep="")
      eigv<-PCAref$sdev^2
      Variance <- cbind(sqrt(eigv), eigv/sum(eigv), cumsum(eigv)/sum(eigv)) * 100
    }
    
    if(!is.null(array2)){
      gpa1<-procSym(trainset)
      gpa2<-procSym(trainset2)
      fact1<-sqrt(dim(gpa1$mshape)[1] * dim(gpa1$mshape)[2])
      fact2<-sqrt(dim(gpa2$mshape)[1] * dim(gpa2$mshape)[2])
      mat1<-vecx(gpa1$rotated)*fact1
      mat2<-vecx(gpa2$rotated)*fact2
      PCArefcomb<-prcomp(cbind(mat1,mat2),scale. = FALSE)
      PCscores<-PCArefcomb$x
      # plot(PCscores,pch=19,col=as.factor(group))
      colnames(PCscores)<-paste("PC",1:dim(PCscores)[2],sep="")
      eigv<-PCArefcomb$sdev^2
      Variance <- cbind(sqrt(eigv), eigv/sum(eigv), cumsum(eigv)/sum(eigv)) * 100
    }
    boottrain<-data.frame(testgro,PCscores)
    colnames(boottrain)[1]<-"group"
    thr<-varperc
    form= as.formula(c("group~",c(paste(paste("PC",(which(Variance[,3]<thr)[1:(length(which(Variance[,3]<thr))-1)]),sep=""),"+",sep=""),
                                  paste("PC",length(which(Variance[,3]<thr)),sep=""))))
    da=train(form,data=boottrain,method="lda")
    
    if(is.null(array2)){
      cootar<-t(apply(testset,3,function(x) rotonmat(x,x,PCA$mshape,scale=TRUE)))
      var_tar<-as.vector(group[testing_ids_pos])
      PCscores_tar<- predict(PCAref, newdata=cootar)
      colnames(PCscores_tar)<-paste("PC",1:dim(PCscores_tar)[2],sep="")
      trains_tar<-data.frame(var_tar,PCscores_tar)
      colnames(trains_tar)[1]<-"group"
      pred_tar<-predict(da,newdata=trains_tar)
      res_tar<-table(var_tar,pred_tar)
      accuracy_tar<-round(sum(diag(res_tar))/sum(res_tar),2)
    }
    
    if(!is.null(array2)){
      cootar1<-t(apply(testset,3,function(x) rotonmat(x,x,gpa1$mshape,scale=TRUE)))*fact1
      cootar2<-t(apply(testset2,3,function(x) rotonmat(x,x,gpa2$mshape,scale=TRUE)))*fact2
      var_tar<-as.vector(group[testing_ids_pos])
      PCscores_tar<- predict(PCArefcomb, newdata=cbind(cootar1,cootar2))
      colnames(PCscores_tar)<-paste("PC",1:dim(PCscores_tar)[2],sep="")
      trains_tar<-data.frame(var_tar,PCscores_tar)
      colnames(trains_tar)[1]<-"group"
      pred_tar<-predict(da,newdata=trains_tar)
      res_tar<-table(var_tar,pred_tar)
      accuracy_tar<-round(sum(diag(res_tar))/sum(res_tar),2)
    }
    
    Accs[j]<-accuracy_tar
  }
  
  return(Accs)
  
}

#Removing species from dataset
species_ex_sin<-which(substr(dimnames(Sinview_outlier)[[3]],20,23)=="bosc"|substr(dimnames(Sinview_outlier)[[3]],20,23)=="punc"|substr(dimnames(Sinview_outlier)[[3]],20,23)=="regi"|substr(dimnames(Sinview_outlier)[[3]],20,23)=="lute"|substr(dimnames(Sinview_outlier)[[3]],20,23)=="hexo") #13,14 for family level; 16,18 for genus; 20,23 for species
species_ex_ant<-which(substr(dimnames(Antview_outlier)[[3]],20,23)=="bosc"|substr(dimnames(Antview_outlier)[[3]],20,23)=="punc"|substr(dimnames(Antview_outlier)[[3]],20,23)=="regi"|substr(dimnames(Antview_outlier)[[3]],20,23)=="lute"|substr(dimnames(Antview_outlier)[[3]],20,23)=="hexo") #13,14 for family level; 16,18 for genus; 20,23 for species
if(length(species_ex_sin)>0){
  Sinview_LDA<-Sinview_outlier[,,-species_ex_sin]
  Antview_LDA<-Antview_outlier[,,-species_ex_ant]
} else if(length(species_ex_sin)==0){
  Sinview_LDA<-Sinview_outlier
  Antview_LDA<-Antview_outlier
}

##LDA
if(ID_level=="family"){
  fam<-substr(dimnames(Antview_LDA)[[3]],13,14)
  onlyAnt<-LDA_perm(array1=Antview_LDA,array2=NULL,group=as.factor(fam),perm=100)
  onlySin<-LDA_perm(array1=Sinview_LDA,array2=NULL,group=as.factor(fam),perm=100)
  AntSin<-LDA_perm(array1=Antview_LDA,array2=Sinview_LDA,group=as.factor(fam),perm=100)
} else {
  spe<-as.factor(substr(dimnames(Antview_LDA)[[3]],20,23))
  onlyAnt<-LDA_perm(array1=Antview_LDA,array2=NULL,group=as.factor(spe),perm=100)
  onlySin<-LDA_perm(array1=Sinview_LDA,array2=NULL,group=as.factor(spe),perm=100)
  AntSin<-LDA_perm(array1=Antview_LDA,array2=Sinview_LDA,group=as.factor(spe),perm=100)
}

boxplot(onlyAnt,onlySin,AntSin,names=c("Ant","Sin","Comb"))

mean(onlyAnt)
sd(onlyAnt)
mean(onlySin)
sd(onlySin)
mean(AntSin)
sd(AntSin)

################################################
##### Archaeological dataset (identification)
################################################

# Packages needed
library(geomorph)
library(Morpho)
library(caret)
library(MASS)
library(Arothron)
library(stringr)
library(e1071)
library(geometry)

# Data formatting: All TPS files need to follow this built-up of the name of the file; if not certain parts of the code should be changed to match the names of the files
# "xxxx_yyyy_V_FA_gen_spec.TPS" with x=unique file number; y=sample number; FA=family code; gen= genus code; spec=species code

# LM numbers: 
# Anterior all  
# LM in TPS:  1 2 3 4 5 6 7 8 9 10 11 12 13 14 15 16 17 18 19 20 21 22 23 24 25 26 27 28 29
# LM in text: 1 2 3 4 5 6 7 8 9 10 11 12 13 14 15 16 17       18       19 20 21 22 23 24 25
# Anterior atlas
# LM in TPS:  1 2 3 4 5 6 7 8 9 10 11 12 13 14 15 16 17 
# LM in text: 1 2 3 4 5 6 7 8 9 10 11 12             13       
# Sinistral all
# LM in TPS:  1 2 3 4 5 6 7 8 9 10 11 12 13 
# LM in text: 1 2 3 4 5 6 7 8    9 10 11 12  
# Sinistral atlas
# LM in TPS:  1 2 3 4 5 6 7 8 9 10 11 12 13 14 
# LM in text: 1       2 3 4 5 6  7  8  9  

# Coding: 
# Vertebra type  
# N cervical; P precaudal, C caudal
# Family
# PL Pleuronectidae; SC Scophthalmidae; SO Soleidae 
# Genus
# ple Pleuronectes; pla Platichthys; gly Glyptocephalus; hip Hippoglossus; hpe Hippoglossoides; mic Microstomus; lim Limanda; 
# sco Scophthalmus; zeu Zeugopterus; lep Lepidorhombus; 
# sol Solea; buglossidium; dic Dicologlossa; 
# cit Citharus; arn Arnoglossus
# Species 
# plta platessa; fles flesus; cyno cynoglossus; hipp hippoglossus; plte platessoides; kitt kitt; lima limanda 
# maxi maximus; rhom rhombus; regi regius; punc punctatus; bosc boscii; whif whiffiagonis 
# sole solea; lasc lascaris; lute luteum; hexo hexophthalma 
# ling linguatula; late laterna

#######################

# Setting: These are to be changed

vertebra<-"normal"            # Choose vertebra type: normal or atlas
site<-"BSG"                   # Choose archaeological site: BSG (Barreau Saint-George) or COP (Coppergate)#

#######################

# Set selection   
if(vertebra=="normal"){
  landmark_ant_nr<-29
  landmark_sin_nr<-13
  anterior_ref_file<-"Reference_anterior"
  sinistral_ref_file<-"Reference_sinistral"
  sel_ml_Ant<-c(1,2,3,18,19,21,22,24:29)   
  sel_ml_Sin<-c(1,2,9) 
} else if(vertebra=="atlas"){
  anterior_ref_file<-"Reference_anterior_atlas"
  sinistral_ref_file<-"Reference_sinistral_atlas"
  landmark_ant_nr<-17
  landmark_sin_nr<-14
  sel_ml_Ant<-c(1,13,14,15,16)
  sel_ml_Sin<-c(1,2,3,4,13,14) 
}
length_ref_folder<-length(list.files(anterior_ref_file))
anterior_ref_file_cut<-print(paste0(anterior_ref_file,"/"))
sinistral_ref_file_cut<-print(paste0(sinistral_ref_file,"/"))

# Create empty arrays for archaelogical and reference sample
Sin_view_R<-array(NA,dim=c(landmark_sin_nr,2,length_ref_folder))
Ant_view_R<-array(NA,dim=c(landmark_ant_nr,2,length_ref_folder))
dimnames(Ant_view_R)[[3]]<-list.files(anterior_ref_file_cut)
dimnames(Sin_view_R)[[3]]<-list.files(sinistral_ref_file_cut)

# Fill the arrays
for(i in 1:length_ref_folder){
  path_ant_R<-paste(anterior_ref_file_cut,list.files(anterior_ref_file)[i],sep="")  
  Ant_view_R[,,i]<-readallTPS(path_ant_R)$LM[[1]] 
  
  path_sin_R<-paste(sinistral_ref_file_cut,list.files(sinistral_ref_file)[i],sep="")  
  Sin_view_R[,,i]<-readallTPS(path_sin_R)$LM[[1]] 
}

# Rearrange both arrays for reference and archaeological set so they match per sample
sel_ref_match<-match(substr(dimnames(Sin_view_R)[[3]],6,9),substr(dimnames(Ant_view_R)[[3]],6,9))
Ant_view_R<-Ant_view_R[,,sel_ref_match]

# Select landmarks
Ant_view<-Ant_view_R[-sel_ml_Ant,,] 
Ant_view[which(Ant_view==-1,arr.ind = TRUE)]<-NA
Ant_view_est<-estimate.missing(Ant_view)
Sin_view<-Sin_view_R[-sel_ml_Sin,,]
Sin_view[which(Sin_view==-1,arr.ind = TRUE)]<-NA
Sin_view_est<-estimate.missing(Sin_view)
out_Ant<-procSym(Ant_view_est)
out_Sin<-procSym(Sin_view_est)

# If outliers
dists_ant<-apply(out_Ant$rotated,3,function(x) kendalldist(out_Ant$mshape,x)) 
qq_ant <- quantile(dists_ant, seq(0, 1, length.out = 4), names = FALSE)
r_ant<-qq_ant[3]+((qq_ant[3]-qq_ant[1])*1.5)
dists_sin<-apply(out_Sin$rotated,3,function(x)kendalldist(out_Sin$mshape,x)) 
qq_sin <- quantile(dists_sin, seq(0, 1, length.out = 4), names = FALSE)
r_sin<-qq_sin[3]+((qq_sin[3]-qq_sin[1])*1.5)
outliers<-unique(c(which(dists_ant>r_ant),which(dists_sin>r_sin)))
Antview_REF_outlier<-Ant_view_est[,,-outliers]
Sinview_REF_outlier<-Sin_view_est[,,-outliers]

# Removing species from dataset
species_ex_sin<-which(substr(dimnames(Sinview_REF_outlier)[[3]],20,23)=="bosc"|substr(dimnames(Sinview_REF_outlier)[[3]],20,23)=="punc"|substr(dimnames(Sinview_REF_outlier)[[3]],20,23)=="regi"|substr(dimnames(Sinview_REF_outlier)[[3]],20,23)=="lute"|substr(dimnames(Sinview_REF_outlier)[[3]],20,23)=="hexo") #13,14 for family level; 16,18 for genus; 20,23 for species
Sinview_REF_outlier<-Sinview_REF_outlier[,,-species_ex_sin]
species_ex_ant<-which(substr(dimnames(Antview_REF_outlier)[[3]],20,23)=="bosc"|substr(dimnames(Antview_REF_outlier)[[3]],20,23)=="punc"|substr(dimnames(Antview_REF_outlier)[[3]],20,23)=="regi"|substr(dimnames(Antview_REF_outlier)[[3]],20,23)=="lute"|substr(dimnames(Antview_REF_outlier)[[3]],20,23)=="hexo") #13,14 for family level; 16,18 for genus; 20,23 for species
Antview_REF_outlier<-Antview_REF_outlier[,,-species_ex_ant]

# Array for Archaeological samples
if(vertebra=="normal"){
  if(site=="COP"){
    anterior_arch_file<-"COP_anterior"
    sinistral_arch_file<-"COP_sinistral"
    folder_length<-49
  } else if(site=="BSG"){
    anterior_arch_file<-"BSG_anterior"
    sinistral_arch_file<-"BSG_sinistral"
    folder_length<-53
  }
  sel_ml_Ant_A<-c(1,2,3,18,19,21,22,24:29)    
  sel_ml_Sin_A<-c(1,2,9) 
  Sin_view_A<-array(NA,dim=c(13,2,folder_length))
  Ant_view_A<-array(NA,dim=c(29,2,folder_length))
} else if(vertebra=="atlas"){
  if(site=="COP"){
    anterior_arch_file<-"COP_anterior_atlas"
    sinistral_arch_file<-"COP_sinistral_atlas"
    folder_length<-0
  } else if(site=="BSG"){
    anterior_arch_file<-"BSG_anterior_atlas"
    sinistral_arch_file<-"BSG_sinistral_atlas"
    folder_length<-8
  }
  Sin_view_A<-array(NA,dim=c(14,2,folder_length))
  Ant_view_A<-array(NA,dim=c(17,2,folder_length))
  sel_ml_Ant_A<-c(1,13,14,15,16)
  sel_ml_Sin_A<-c(1,2,3,4,13,14)
}

anterior_arch_file_cut<-print(paste0(anterior_arch_file,"/"))
sinistral_arch_file_cut<-print(paste0(sinistral_arch_file,"/"))
dimnames(Ant_view_A)[[3]]<-list.files(anterior_arch_file_cut)
dimnames(Sin_view_A)[[3]]<-list.files(sinistral_arch_file_cut)

for(i in 1:folder_length){
  path_sin_A<-paste(sinistral_arch_file_cut,list.files(sinistral_arch_file)[i],sep="") 
  Sin_view_A[,,i]<-readallTPS(path_sin_A)$LM[[1]] 
}

for(i in 1:folder_length){
  path_ant_A<-paste(anterior_arch_file_cut,list.files(anterior_arch_file)[i],sep="") 
  Ant_view_A[,,i]<-readallTPS(path_ant_A)$LM[[1]] 
}

sel_arch_match<-match(substr(dimnames(Sin_view_A)[[3]],6,9),substr(dimnames(Ant_view_A)[[3]],6,9))
Ant_view_A<-Ant_view_A[,,sel_arch_match]

#select landmarks archaeological
Ant_view_A_est<-Ant_view_A[-sel_ml_Ant_A,,] 
Sin_view_A_est<-Sin_view_A[-sel_ml_Sin_A,,] 

sample<-substr(list.files(sinistral_arch_file),20,23)

#create empty tables
result_tax_ant<-data.frame(sample=sample,family=NA,probfam=NA,genus=NA,probgen=NA,LMused=NA)
result_tax_sin<-data.frame(sample=sample,family=NA,probfam=NA,genus=NA,probgen=NA,LMused=NA)
result_tax_com<-data.frame(sample=sample,family=NA,probfam=NA,genus=NA,probgen=NA,LMused=NA)

#Run identification of archaeological dataset anterior
for(j in 1:folder_length){
  #load the specimen j
  Ant_A_J_temp<-Ant_view_A_est[,,j]
  print(j)
  
  #Vertebra type
  Ant_R_vert_type<-which(substr(dimnames(Antview_REF_outlier)[[3]],11,11)==substr(list.files(anterior_arch_file)[j],11,11))
  Ant_view_R_temp<-Antview_REF_outlier[,,Ant_R_vert_type]
  vert_type<-substr(list.files(anterior_arch_file)[j],11,11)
  fam<-substr(list.files("Reference_anterior"),13,14)[Ant_R_vert_type]
  
  #Family level
  #Missing landmarks
  if(vert_type=="N"){
    sel_ml_ant<-c(6,7,8,9,which(Ant_A_J_temp[,1]==-1))
    LM_set_ant<-as.vector(1:16)
  } else {
    sel_ml_ant<-c(which(Ant_A_J_temp[,1]==-1))
    LM_set_ant<-as.vector(1:16)
  }
  
  if(length(sel_ml_ant)>0){
    Ant_A_J<-Ant_A_J_temp[-sel_ml_ant,]
    Ant_view_R_J<-Ant_view_R_temp[-sel_ml_ant,,]
    LM_used_ant<-LM_set_ant[-sel_ml_ant]
  } else {
    Ant_A_J<-Ant_A_J_temp
    Ant_view_R_J<-Ant_view_R_temp
    LM_used_ant<-LM_set_ant
  }
  
  #unique array with archaeological specimen and reference sample
  all_specs<-bindArr(Ant_A_J,Ant_view_R_J,along=3)
  fam<-substr(dimnames(Ant_view_R_J)[[3]],13,14)  
  group<-c("ArchSam",fam) #change fam,gen,spe of reference group
  
  gpa<-procSym(all_specs)
  
  train<-data.frame(group[-1],gpa$PCscores[-1,])
  colnames(train)[1]<-"group"
  
  matref<-vecx(gpa$rotated)
  gparef<-prcomp(matref,scale=FALSE,center = TRUE)
  PCscores<-gparef$x
  colnames(PCscores)<-paste("PC",1:dim(PCscores)[2],sep="")
  eigv<-gparef$sdev^2
  Variance <- cbind(sqrt(eigv), eigv/sum(eigv), cumsum(eigv)/sum(eigv)) * 100
  
  thr<-99
  form= as.formula(c("group~",c(paste(paste("PC",(which(Variance[,3]<thr)[1:(length(which(Variance[,3]<thr))-1)]),sep=""),"+",sep=""),
                                paste("PC",length(which(Variance[,3]<thr)),sep=""))))
  
  
  da=train(form,data=train,method="lda")
  
  
  
  #we create a table only for the archaeological specimen 
  tobe_fam<-t(gpa$PCscores[1,])
  colnames(tobe_fam)
  #we predict its taxonomy
  pred_fam<-predict(da,newdata =tobe_fam,type = "prob")
  
  Class_fam<-names(which.max(pred_fam))
  Prob_fam<-max(pred_fam)
  
  result_tax_ant[j,2]<-Class_fam
  result_tax_ant[j,3]<-Prob_fam
  
  
  #Species level
  if (Class_fam=="BO"|Class_fam=="CI"){
    Class_spe<-"NA"
    Prob_spe<-"NA"
  } else {
    
    Ant_R_gen<-which(substr(dimnames(Antview_REF_outlier)[[3]],13,14)==Class_fam&substr(dimnames(Antview_REF_outlier)[[3]],11,11)==substr(list.files(anterior_arch_file)[j],11,11))
    Ant_view_R_gen_temp<-Antview_REF_outlier[,,Ant_R_gen]
    spe<-substr(dimnames(Antview_REF_outlier)[[3]],20,23)[Ant_R_gen]
    
    #Missing landmarks
    if(vert_type=="N"){
      sel_ml_ant<-c(6,7,8,9,which(Ant_A_J_temp[,1]==-1))
      LM_set_ant<-as.vector(1:16)
    } else {
      sel_ml_ant<-c(which(Ant_A_J_temp[,1]==-1))
      LM_set_ant<-as.vector(1:16)
    }
    
    if(length(sel_ml_ant)>0){
      Ant_A_J<-Ant_A_J_temp[-sel_ml_ant,]
      Ant_view_R_J<-Ant_view_R_gen_temp[-sel_ml_ant,,]
    } else {
      Ant_A_J<-Ant_A_J_temp
      Ant_view_R_J<-Ant_view_R_gen_temp
    }
    
    #unique array with archeological specimen and reference sample
    all_specs<-bindArr(Ant_A_J,Ant_view_R_J[,,],along=3)
    group<-c("ArchSam",spe) 
    
    gpa<-procSym(all_specs)
    
    train<-data.frame(group[-1],gpa$PCscores[-1,])
    colnames(train)[1]<-"group"
    
    matref<-vecx(gpa$rotated)
    gparef<-prcomp(matref,scale=FALSE,center = TRUE)
    PCscores<-gparef$x
    colnames(PCscores)<-paste("PC",1:dim(PCscores)[2],sep="")
    eigv<-gparef$sdev^2
    Variance <- cbind(sqrt(eigv), eigv/sum(eigv), cumsum(eigv)/sum(eigv)) * 100
    
    thr<-99
    form= as.formula(c("group~",c(paste(paste("PC",(which(Variance[,3]<thr)[1:(length(which(Variance[,3]<thr))-1)]),sep=""),"+",sep=""),
                                  paste("PC",length(which(Variance[,3]<thr)),sep=""))))
    
    
    da=train(form,data=train,method="lda")
    #we create a table only for the archaeological specimen 
    tobe_fam<-t(gpa$PCscores[1,])
    colnames(tobe_fam)
    #we predict its taxonomy
    pred_spe<-predict(da,newdata =tobe_fam,type = "prob")
    
    Class_spe<-names(which.max(pred_spe))
    Prob_spe<-max(pred_spe)
    
    result_tax_ant[j,4]<-Class_spe
    result_tax_ant[j,5]<-Prob_spe
    
    #result_tax_ant[j,6]<-toString(LM_used_ant) Doesnt work because we remove LMs in beginning and nrs are mixed up
  }
}
result_tax_ant

#Run identification of archaeological dataset sinistral
for(j in 1:folder_length){
  #load the specimen j
  Sin_A_J_temp<-Sin_view_A_est[,,j]
  print(j)
  
  #Vertebra type
  Sin_R_vert_type<-which(substr(dimnames(Sinview_REF_outlier)[[3]],11,11)==substr(list.files(sinistral_arch_file)[j],11,11))
  Sin_view_R_temp<-Sinview_REF_outlier[,,Sin_R_vert_type]
  vert_type<-substr(list.files(sinistral_arch_file)[j],11,11)
  fam<-substr(list.files("Reference_sinistral"),13,14)[Sin_R_vert_type]
  
  #Family level
  #Missing landmarks
  if(vert_type=="N"){
    sel_ml_sin<-c(6,7,8,9,which(Sin_A_J_temp[,1]==-1))
    LM_set_sin<-as.vector(1:16)
  } else {
    sel_ml_sin<-c(which(Sin_A_J_temp[,1]==-1))
    LM_set_sin<-as.vector(1:16)
  }
  
  if(length(sel_ml_sin)>0){
    Sin_A_J<-Sin_A_J_temp[-sel_ml_sin,]
    Sin_view_R_J<-Sin_view_R_temp[-sel_ml_sin,,]
    LM_used_sin<-LM_set_sin[-sel_ml_sin]
  } else {
    Sin_A_J<-Sin_A_J_temp
    Sin_view_R_J<-Sin_view_R_temp
    LM_used_sin<-LM_set_sin
  }
  
  #unique array with archaeological specimen and reference sample
  all_specs<-bindArr(Sin_A_J,Sin_view_R_J,along=3)
  fam<-substr(dimnames(Sin_view_R_J)[[3]],13,14)  
  group<-c("ArchSam",fam) #change fam,gen,spe of reference group
  
  gpa<-procSym(all_specs)
  
  train<-data.frame(group[-1],gpa$PCscores[-1,])
  colnames(train)[1]<-"group"
  
  matref<-vecx(gpa$rotated)
  gparef<-prcomp(matref,scale=FALSE,center = TRUE)
  PCscores<-gparef$x
  colnames(PCscores)<-paste("PC",1:dim(PCscores)[2],sep="")
  eigv<-gparef$sdev^2
  Variance <- cbind(sqrt(eigv), eigv/sum(eigv), cumsum(eigv)/sum(eigv)) * 100
  
  thr<-99
  form= as.formula(c("group~",c(paste(paste("PC",(which(Variance[,3]<thr)[1:(length(which(Variance[,3]<thr))-1)]),sep=""),"+",sep=""),
                                paste("PC",length(which(Variance[,3]<thr)),sep=""))))
  
  
  da=train(form,data=train,method="lda")
  #we create a table only for the archaeological specimen 
  tobe_fam<-t(gpa$PCscores[1,])
  colnames(tobe_fam)
  #we predict its taxonomy
  pred_fam<-predict(da,newdata =tobe_fam,type = "prob")
  
  Class_fam<-names(which.max(pred_fam))
  Prob_fam<-max(pred_fam)
  
  result_tax_sin[j,2]<-Class_fam
  result_tax_sin[j,3]<-Prob_fam
  
  
  
  #Species level
  if (Class_fam=="BO"|Class_fam=="CI"){
    Class_spe<-"NA"
    Prob_spe<-"NA"
  } else {
    
    Sin_R_gen<-which(substr(dimnames(Sinview_REF_outlier)[[3]],13,14)==Class_fam&substr(dimnames(Sinview_REF_outlier)[[3]],11,11)==substr(list.files(sinistral_arch_file)[j],11,11))
    Sin_view_R_gen_temp<-Sinview_REF_outlier[,,Sin_R_gen]
    spe<-substr(dimnames(Sinview_REF_outlier)[[3]],20,23)[Sin_R_gen]
    
    #Missing landmarks
    if(vert_type=="N"){
      sel_ml_sin<-c(6,7,8,9,which(Sin_A_J_temp[,1]==-1))
      LM_set_sin<-as.vector(1:16)
    } else {
      sel_ml_sin<-c(which(Sin_A_J_temp[,1]==-1))
      LM_set_sin<-as.vector(1:16)
    }
    if(length(sel_ml_sin)>0){
      Sin_A_J<-Sin_A_J_temp[-sel_ml_sin,]
      Sin_view_R_J<-Sin_view_R_gen_temp[-sel_ml_sin,,]
    } else {
      Sin_A_J<-Sin_A_J_temp
      Sin_view_R_J<-Sin_view_R_gen_temp
    }
    
    #unique array with archeological specimen and reference sample
    all_specs<-bindArr(Sin_A_J,Sin_view_R_J[,,],along=3)
    group<-c("ArchSam",spe) 
    
    gpa<-procSym(all_specs)
    
    train<-data.frame(group[-1],gpa$PCscores[-1,])
    colnames(train)[1]<-"group"
    
    matref<-vecx(gpa$rotated)
    gparef<-prcomp(matref,scale=FALSE,center = TRUE)
    PCscores<-gparef$x
    colnames(PCscores)<-paste("PC",1:dim(PCscores)[2],sep="")
    eigv<-gparef$sdev^2
    Variance <- cbind(sqrt(eigv), eigv/sum(eigv), cumsum(eigv)/sum(eigv)) * 100
    
    thr<-99
    form= as.formula(c("group~",c(paste(paste("PC",(which(Variance[,3]<thr)[1:(length(which(Variance[,3]<thr))-1)]),sep=""),"+",sep=""),
                                  paste("PC",length(which(Variance[,3]<thr)),sep=""))))
    
    
    da=train(form,data=train,method="lda")
    #we create a table only for the archaeological specimen 
    tobe_fam<-t(gpa$PCscores[1,])
    colnames(tobe_fam)
    #we predict its taxonomy
    pred_spe<-predict(da,newdata =tobe_fam,type = "prob")
    
    Class_spe<-names(which.max(pred_spe))
    Prob_spe<-max(pred_spe)
    
    result_tax_sin[j,4]<-Class_spe
    result_tax_sin[j,5]<-Prob_spe
    
    #result_tax_ant[j,6]<-toString(LM_used_ant) Doesnt work because we remove LMs in beginning and nrs are mixed up
  }
}
result_tax_sin

#Run identification of archaeological dataset combined
for(j in 1:folder_length){
  #load the specimen j
  Sin_A_J_temp<-Sin_view_A_est[,,j]
  Ant_A_J_temp<-Ant_view_A_est[,,j]
  print(j)
  
  #Vertebra type
  Ant_R_vert_type<-which(substr(dimnames(Antview_REF_outlier)[[3]],11,11)==substr(list.files(anterior_arch_file)[j],11,11))
  Ant_view_R_temp<-Antview_REF_outlier[,,Ant_R_vert_type]
  
  Sin_R_vert_type<-which(substr(dimnames(Sinview_REF_outlier)[[3]],11,11)==substr(list.files(sinistral_arch_file)[j],11,11))
  Sin_view_R_temp<-Sinview_REF_outlier[,,Sin_R_vert_type]
  
  vert_type<-substr(list.files(sinistral_arch_file)[j],11,11)
  
  #Family level
  #Missing landmarks
  if(vert_type=="N"){
    sel_ml_sin<-c(6,7,8,9,which(Sin_A_J_temp[,1]==-1))
    LM_set_sin<-as.vector(1:16)
  } else {
    sel_ml_sin<-c(which(Sin_A_J_temp[,1]==-1))
    LM_set_sin<-as.vector(1:16)
  }
  
  if(vert_type=="N"){
    sel_ml_ant<-c(6,7,8,9,which(Ant_A_J_temp[,1]==-1))
    LM_set_ant<-as.vector(1:16)
  } else {
    sel_ml_ant<-c(which(Ant_A_J_temp[,1]==-1))
    LM_set_ant<-as.vector(1:16)
  }
  
  if(length(sel_ml_sin)>0){
    Sin_A_J<-Sin_A_J_temp[-sel_ml_sin,]
    Sin_view_R_J<-Sin_view_R_temp[-sel_ml_sin,,]
    LM_used_sin<-LM_set_sin[-sel_ml_sin]
  } else {
    Sin_A_J<-Sin_A_J_temp
    Sin_view_R_J<-Sin_view_R_temp
    LM_used_sin<-LM_set_sin
  }
  
  if(length(sel_ml_ant)>0){
    Ant_A_J<-Ant_A_J_temp[-sel_ml_ant,]
    Ant_view_R_J<-Ant_view_R_temp[-sel_ml_ant,,]
    LM_used_ant<-LM_set_ant[-sel_ml_ant]
  } else {
    Ant_A_J<-Ant_A_J_temp
    Ant_view_R_J<-Ant_view_R_temp
    LM_used_ant<-LM_set_ant
  }
  
  #unique array with archaeological specimen and reference sample
  all_specs_sin<-bindArr(Sin_A_J,Sin_view_R_J,along=3)
  all_specs_ant<-bindArr(Ant_A_J,Ant_view_R_J,along=3)
  
  fam<-substr(dimnames(Sin_view_R_J)[[3]],13,14)  
  group<-c("ArchSam",fam) #change fam,gen,spe of reference group
  
  listviews<-list("sinistral"=array2list(all_specs_sin),"anterior"=array2list(all_specs_ant))
  
  gpa_sin<-procSym(all_specs_sin)
  gpa_ant<-procSym(all_specs_ant)
  fact1<-sqrt(dim(gpa_sin$mshape)[1] * dim(gpa_sin$mshape)[2])
  fact2<-sqrt(dim(gpa_ant$mshape)[1] * dim(gpa_ant$mshape)[2])
  mat1<-vecx(gpa_sin$rotated)*fact1
  mat2<-vecx(gpa_ant$rotated)*fact2
  PCArefcomb<-prcomp(cbind(mat1,mat2),scale. = FALSE)
  PCscores<-PCArefcomb$x
  # plot(PCscores,pch=19,col=as.factor(group))
  colnames(PCscores)<-paste("PC",1:dim(PCscores)[2],sep="")
  eigv<-PCArefcomb$sdev^2
  Variance <- cbind(sqrt(eigv), eigv/sum(eigv), cumsum(eigv)/sum(eigv)) * 100
  
  train<-data.frame(group[-1],PCscores[-1,])
  colnames(train)[1]<-"group"
  thr<-99
  form= as.formula(c("group~",c(paste(paste("PC",(which(Variance[,3]<thr)[1:(length(which(Variance[,3]<thr))-1)]),sep=""),"+",sep=""),
                                paste("PC",length(which(Variance[,3]<thr)),sep=""))))
  
  da=train(form,data=train,method="lda")
  #we create a table only for the archaeological specimen 
  pca_comb<-twodviews(listviews, scale = TRUE, vector = c(1:2))
  
  tobe_fam<-t(pca_comb$PCscores[1,])
  colnames(tobe_fam)
  #we predict its taxonomy
  pred_fam<-predict(da,newdata =tobe_fam,type = "prob")
  
  Class_fam<-names(which.max(pred_fam))
  Prob_fam<-max(pred_fam)
  
  result_tax_com[j,2]<-Class_fam
  result_tax_com[j,3]<-Prob_fam
  
  
  
  #Species level
  if (Class_fam=="BO"|Class_fam=="CI"){
    Class_spe<-"NA"
    Prob_spe<-"NA"
  } else {
    
    Sin_R_gen<-which(substr(dimnames(Sinview_REF_outlier)[[3]],13,14)==Class_fam&substr(dimnames(Sinview_REF_outlier)[[3]],11,11)==substr(list.files(sinistral_arch_file)[j],11,11))
    Sin_view_R_gen_temp<-Sinview_REF_outlier[,,Sin_R_gen]
    
    Ant_R_gen<-which(substr(dimnames(Antview_REF_outlier)[[3]],13,14)==Class_fam&substr(dimnames(Antview_REF_outlier)[[3]],11,11)==substr(list.files(anterior_arch_file)[j],11,11))
    Ant_view_R_gen_temp<-Antview_REF_outlier[,,Sin_R_gen]
    
    #spe<-substr(dimnames(Sinview_REF_outlier)[[3]],20,23)[Sin_R_gen]
    
    #Missing landmarks
    if(vert_type=="N"){
      sel_ml_sin<-c(6,7,8,9,which(Sin_A_J_temp[,1]==-1))
      LM_set_sin<-as.vector(1:16)
    } else {
      sel_ml_sin<-c(which(Sin_A_J_temp[,1]==-1))
      LM_set_sin<-as.vector(1:16)
    }
    
    if(vert_type=="N"){
      sel_ml_ant<-c(6,7,8,9,which(Ant_A_J_temp[,1]==-1))
      LM_set_ant<-as.vector(1:16)
    } else {
      sel_ml_ant<-c(which(Ant_A_J_temp[,1]==-1))
      LM_set_ant<-as.vector(1:16)
    }
    
    if(length(sel_ml_sin)>0){
      Sin_A_J<-Sin_A_J_temp[-sel_ml_sin,]
      Sin_view_R_J<-Sin_view_R_gen_temp[-sel_ml_sin,,]
    } else {
      Sin_A_J<-Sin_A_J_temp
      Sin_view_R_J<-Sin_view_R_gen_temp
    }
    
    if(length(sel_ml_ant)>0){
      Ant_A_J<-Ant_A_J_temp[-sel_ml_ant,]
      Ant_view_R_J<-Ant_view_R_gen_temp[-sel_ml_ant,,]
    } else {
      Ant_A_J<-Ant_A_J_temp
      Ant_view_R_J<-Ant_view_R_gen_temp
    }
    
    #unique array with archeological specimen and reference sample
    all_specs_sin<-bindArr(Sin_A_J,Sin_view_R_J,along=3)
    all_specs_ant<-bindArr(Ant_A_J,Ant_view_R_J,along=3)
    
    spe<-substr(dimnames(Sin_view_R_J)[[3]],20,23)    
    group<-c("ArchSam",spe) #change fam,gen,spe of reference group
    
    listviews<-list("sinistral"=array2list(all_specs_sin),"anterior"=array2list(all_specs_ant))
    
    gpa_sin<-procSym(all_specs_sin)
    gpa_ant<-procSym(all_specs_ant)
    fact1<-sqrt(dim(gpa_sin$mshape)[1] * dim(gpa_sin$mshape)[2])
    fact2<-sqrt(dim(gpa_ant$mshape)[1] * dim(gpa_ant$mshape)[2])
    mat1<-vecx(gpa_sin$rotated)*fact1
    mat2<-vecx(gpa_ant$rotated)*fact2
    PCArefcomb<-prcomp(cbind(mat1,mat2),scale. = FALSE)
    PCscores<-PCArefcomb$x
    # plot(PCscores,pch=19,col=as.factor(group))
    colnames(PCscores)<-paste("PC",1:dim(PCscores)[2],sep="")
    eigv<-PCArefcomb$sdev^2
    Variance <- cbind(sqrt(eigv), eigv/sum(eigv), cumsum(eigv)/sum(eigv)) * 100
    
    train<-data.frame(group[-1],PCscores[-1,])
    colnames(train)[1]<-"group"
    thr<-99
    form= as.formula(c("group~",c(paste(paste("PC",(which(Variance[,3]<thr)[1:(length(which(Variance[,3]<thr))-1)]),sep=""),"+",sep=""),
                                  paste("PC",length(which(Variance[,3]<thr)),sep=""))))
    
    da=train(form,data=train,method="lda")
    #we create a table only for the archaeological specimen 
    pca_comb<-twodviews(listviews, scale = TRUE, vector = c(1:2))
    
    tobe_fam<-t(pca_comb$PCscores[1,])
    colnames(tobe_fam)
    #we predict its taxonomy
    pred_spe<-predict(da,newdata =tobe_fam,type = "prob")
    
    Class_spe<-names(which.max(pred_spe))
    Prob_spe<-max(pred_spe)
    
    result_tax_com[j,4]<-Class_spe
    result_tax_com[j,5]<-Prob_spe
    
  }
}
result_tax_com
